# Supplementary material for: Tet(C) Gene Transfer between Chlamydia suis Strains Occurs by Homologous Recombination after Co-infection: Implications for Spread of Tetracycline-Resistance among Chlamydiaceae
Source: Front Microbiol. 2017 Feb 7;8:156. doi: 10.3389/fmicb.2017.00156 (PMC5293829; doi:10.3389/fmicb.2017.00156)
Supplement: Supplementary file 6 [file Data_Sheet_1.XLSX]

## Sheet: out.vcf
##FILTER=<ID=IND,Description="Column contains indel">
##FILTER=<ID=N,Description="Column contains N">
##FILTER=<ID=LCB,Description="LCB smaller than 200bp">
##FILTER=<ID=CID,Description="SNP in aligned 100bp window with < 50% column % ID">
##FILTER=<ID=ALN,Description="SNP in aligned 100b window with > 20 indels">
#CHROM	POS	ID	REF	ALT	QUAL	FILTER	INFO	FORMAT	Suis_S45_02082016.gbk.fna	HM2.fna	HM3.fna	HM4.fna	Rogers132.fna
S45	88	TTCTCATGTC.CCTAGTCAAT	C	T	40	PASS	NA	GT	0	0	0	0	1
S45	101	AGTCAATCAG.ACCTTTCTGA	A	G	40	PASS	NA	GT	0	0	0	0	1
S45	259	TTCCGAATCA.CCCACAAATA	C	T	40	PASS	NA	GT	0	0	0	0	1
S45	379	TGGATCTGAT.GCAAGCGGAG	G	A	40	PASS	NA	GT	0	0	0	0	1
S45	386	GATGCAAGCG.GAGAAGAGTC	G	A	40	PASS	NA	GT	0	0	0	0	1
S45	389	GCAAGCGGAG.AAGAGTCAGA	A	G	40	PASS	NA	GT	0	0	0	0	1
S45	422	AGCCCTGATG.AAAACCAAAC	A	C	40	PASS	NA	GT	0	0	0	0	1
S45	424	CCCTGATGAA.AACCAAACAG	A	C	40	PASS	NA	GT	0	0	0	0	1
S45	425	CCTGATGAAA.ACCAAACAGA	A	C	40	PASS	NA	GT	0	0	0	0	1
S45	448	ATCTAGTGAC.AGCCCAACTT	A	G	40	PASS	NA	GT	0	0	0	0	1
S45	449	TCTAGTGACA.GCCCAACTTT	G	C	40	PASS	NA	GT	0	0	0	0	1
S45	776	GAAGGTACAA.GTCCCAAAAA	G	A	40	PASS	NA	GT	0	0	0	0	1
S45	935	TTAGTGGCTG.ATGCAATCCC	A	G	40	PASS	NA	GT	0	0	0	0	1
S45	1026	ACAAGGATAC.AGTAAGACTC	A	G	40	PASS	NA	GT	0	0	0	0	1
S45	1071	AAAATAAAGC.CCTAAAACGA	C	T	40	PASS	NA	GT	0	0	0	0	1
S45	3366	AAATTATTTG.TGGAGTCCCA	T	C	40	PASS	NA	GT	0	0	0	0	1
S45	3814	GTAGAAAAAA.CATTCTTAGT	C	T	40	PASS	NA	GT	0	0	0	0	1
S45	3896	CCAACTTGTC.ACTAAACAAA	A	T	40	PASS	NA	GT	0	0	0	0	1
S45	4640	AACGCCCTAA.CCATTCAGAA	C	T	40	PASS	NA	GT	0	0	0	0	1
S45	4876	TACTCGAGAA.TGTGTCTTTT	T	C	40	PASS	NA	GT	0	0	0	0	1
S45	4937	CTGCGAAATC.CGTTCTGGAG	C	T	40	PASS	NA	GT	0	0	0	0	1
S45	5092	GGGTCCCCCA.ACACTTTGCC	A	G	40	PASS	NA	GT	0	0	0	0	1
S45	6783	GCTGTAGGGT.GGTGAAAGGG	G	T	40	PASS	NA	GT	0	0	0	0	1
S45	6816	TAACTTCTGC.ACGAGCGAGA	A	T	40	PASS	NA	GT	0	0	0	0	1
S45	7043	GTGAAATCAT.GGATTAGCTC	G	A	40	PASS	NA	GT	0	0	0	0	1
S45	7919	CCATCAAAAG.TAAACAAAAC	T	C	40	PASS	NA	GT	0	0	0	0	1
S45	8007	CTTTGCGAAC.TTGGTATTGC	T	C	40	PASS	NA	GT	0	0	0	0	1
S45	8234	GGGCACTGGC.CAGAGCACAT	C	T	40	PASS	NA	GT	0	0	0	0	1
S45	8532	ACAGCGCCTA.CAGATTCCCT	C	T	40	PASS	NA	GT	0	0	0	0	1
S45	9271	TGAACTCGGA.CCCCTGCGCT	C	T	40	PASS	NA	GT	0	0	0	0	1
S45	9427	ACAGCCGCAG.CTAAGTTGCT	C	A	40	PASS	NA	GT	0	0	0	0	1
S45	9618	CCAACACAGT.GAATAGTGTT	G	A	40	PASS	NA	GT	0	0	0	0	1
S45	9799	CTAAGAAAGT.CACAGGCCTT	C	T	40	PASS	NA	GT	0	0	0	0	1
S45	10003	TAAAAGATGC.TGCTCTTGCT	T	A	40	PASS	NA	GT	0	0	0	0	1
S45	10108	CGCATGTTCT.GGGAGAAGCT	G	A	40	PASS	NA	GT	0	0	0	0	1
S45	10189	ATGAGATCTC.TCGTTATGTA	T	C	40	PASS	NA	GT	0	0	0	0	1
S45	10839	TTTCAGCCCC.CACACCTGCT	C	A	40	PASS	NA	GT	0	0	0	0	1
S45	10980	TCATAGATGA.AGGGTATAGC	A	G	40	PASS	NA	GT	0	0	0	0	1
S45	11175	GGCAGAAGCG.GTGCCACTTA	G	A	40	PASS	NA	GT	0	0	0	0	1
S45	11352	ATATTTCTGA.CGCTGAAGAA	C	T	40	PASS	NA	GT	0	0	0	0	1
S45	12209	TTGTAAAACG.CGCCAAAGCA	C	T	40	PASS	NA	GT	0	0	0	0	1
S45	12378	AGAGGGAACA.CTACTCAAAT	C	T	40	PASS	NA	GT	0	0	0	0	1
S45	14351	CAGCTCGCAT.TCTTCCTAAA	T	C	40	PASS	NA	GT	0	0	0	0	1
S45	14549	TCTATCCCAC.AAACTTTTGC	A	T	40	PASS	NA	GT	0	0	0	0	1
S45	14748	AAAAATCAAA.AAACATTTTC	A	C	40	PASS	NA	GT	0	0	0	0	1
S45	14843	AGATCATGGA.GCGCTTACGT	G	A	40	PASS	NA	GT	0	0	0	0	1
S45	15194	CCATCATTGC.GGTTGCTCGG	G	T	40	PASS	NA	GT	0	0	0	0	1
S45	15281	ACCTACTTTC.TTGTGGAGCT	T	C	40	PASS	NA	GT	0	0	0	0	1
S45	15565	AGGAGATTGG.CTACGCCTTA	C	A	40	PASS	NA	GT	0	0	0	0	1
S45	16254	GATTTTGTCT.TTGGGCATGC	T	C	40	PASS	NA	GT	0	0	0	0	1
S45	16795	GCAAAACTGC.ACATTATCCG	A	G	40	PASS	NA	GT	0	0	0	0	1
S45	16957	CGTACTCTTC.GTCAAAAAAG	G	A	40	PASS	NA	GT	0	0	0	0	1
S45	17257	TGGGAGGACG.ACCTCTCTTA	A	G	40	PASS	NA	GT	0	0	0	0	1
S45	18001	ATACAGGGCC.TTCTAAAAAC	T	C	40	PASS	NA	GT	0	0	0	0	1
S45	19034	CCATCGATGC.TGCTAACCCC	T	C	40	PASS	NA	GT	0	0	0	0	1
S45	19998	TCCTCACCAG.CAAAAACACC	C	T	40	PASS	NA	GT	0	0	0	0	1
S45	21463	GGAATCTTTT.TTGCCCATTC	T	C	40	PASS	NA	GT	0	0	0	0	1
S45	21654	TCCTCACCAG.CCCTTCGATT	C	T	40	PASS	NA	GT	0	0	0	0	1
S45	22735	ATAAAAAGTT.TGCGCCAGGA	T	G	40	PASS	NA	GT	0	0	0	0	1
S45	22802	CCCAGTTCCC.ACGCCAACCA	A	G	40	PASS	NA	GT	0	0	0	0	1
S45	22876	GTATAAACCC.TTGAAAAGTC	T	C	40	PASS	NA	GT	0	0	0	0	1
S45	24200	CCTTGATATC.GACTAGGCCG	G	A	40	PASS	NA	GT	0	0	0	0	1
S45	24878	CTTTCTTCAA.TGTTCCTGAG	T	C	40	PASS	NA	GT	0	0	0	0	1
S45	25415	GCACTGGAAC.AGCATTTGCC	A	G	40	PASS	NA	GT	0	0	0	0	1
S45	25448	TCATAGACTC.AACAGCGCCA	A	G	40	PASS	NA	GT	0	0	0	0	1
S45	27272	CTATTCCTTT.TGCTGGAGCA	T	C	40	PASS	NA	GT	0	0	0	0	1
S45	28642	ATGGTAATGG.AGTTATCGGT	A	G	40	PASS	NA	GT	0	0	0	0	1
S45	28936	TCTCCAAAAG.TTCTGCTTCT	T	C	40	PASS	NA	GT	0	0	0	0	1
S45	30171	TCTGTTTTTT.CGCAACAAAA	C	T	40	PASS	NA	GT	0	0	0	0	1
S45	30399	CAAACACCAC.TGTATTGCCT	T	C	40	PASS	NA	GT	0	0	0	0	1
S45	30986	TGTCCACCAC.GGTAAGAAAC	G	A	40	PASS	NA	GT	0	0	0	0	1
S45	32002	TAAGGAAAAG.AGTTTTCCTC	A	T	40	PASS	NA	GT	0	0	0	0	1
S45	32537	ATTTCAAATG.CATGTGACAT	C	T	40	PASS	NA	GT	0	0	0	0	1
S45	33041	CAGCCCCTGC.TTCTCTCCCG	T	C	40	PASS	NA	GT	0	0	0	0	1
S45	33076	GTAGCGGAAT.TACCGCTTTT	T	C	40	PASS	NA	GT	0	0	0	0	1
S45	33847	CATCAACATC.CGCCCAAGGA	C	T	40	PASS	NA	GT	0	0	0	0	1
S45	34107	TGCGCATATT.CCCTATAGAT	C	T	40	PASS	NA	GT	0	0	0	0	1
S45	34122	TAGATCTCAG.CGCGTTCAGA	C	T	40	PASS	NA	GT	0	0	0	0	1
S45	34436	AAGAACTCCC.CATCTTCCAG	C	A	40	PASS	NA	GT	0	0	0	0	1
S45	34680	CAAATTTTCG.ACGTCCGTCA	A	G	40	PASS	NA	GT	0	0	0	0	1
S45	34898	TGAGCATGGA.TGCTACTTGA	T	G	40	PASS	NA	GT	0	0	0	0	1
S45	37444	ATATTCTCAT.CACCAGAGGA	C	T	40	PASS	NA	GT	0	0	0	0	1
S45	39459	CTTCTAAAGC.ATGGTTTCTA	A	G	40	PASS	NA	GT	0	0	0	0	1
S45	39689	CTAGGAGATG.CTTCATCAAG	C	T	40	PASS	NA	GT	0	0	0	0	1
S45	39962	TTGTCTGTTA.CAAAATTCCC	C	A	40	PASS	NA	GT	0	0	0	0	1
S45	40845	TAGCAATAAC.CTCTGCATCA	C	T	40	PASS	NA	GT	0	0	0	0	1
S45	41223	CGCATTCACA.AAGGGTTTCT	A	G	40	PASS	NA	GT	0	0	0	0	1
S45	41277	ATTCCTGTGA.TACGGTAAGT	T	C	40	PASS	NA	GT	0	0	0	0	1
S45	41917	CCCTCATTTT.TGACGTTTAG	T	C	40	PASS	NA	GT	0	0	0	0	1
S45	41931	GTTTAGAGAT.AAGCTGAGAT	A	C	40	PASS	NA	GT	0	0	0	0	1
S45	42205	AGAGCATCAA.AAGAAAGCTC	A	C	40	PASS	NA	GT	0	0	0	0	1
S45	42420	ACACTGAGAG.ATTAGAGTTT	A	G	40	PASS	NA	GT	0	0	0	0	1
S45	42489	GCAGATGTCT.AGTAATTTCA	A	G	40	PASS	NA	GT	0	0	0	0	1
S45	42842	CTCCGCCTCA.TCCCTTCCTG	T	C	40	PASS	NA	GT	0	0	0	0	1
S45	43988	GTCTTACAGC.CCGTTGTAAA	C	T	40	PASS	NA	GT	0	0	0	0	1
S45	44674	CAGGGAAAAG.CACGCTAGCA	C	T	40	PASS	NA	GT	0	0	0	0	1
S45	44789	AGTCTCCTTA.GAAGATTTTC	G	C	40	PASS	NA	GT	0	0	0	0	1
S45	44935	AAAATCCGCA.GGTTCGCTCC	G	A	40	PASS	NA	GT	0	0	0	0	1
S45	45046	AAATCAAAAT.CTTTTTAACA	C	T	40	PASS	NA	GT	0	0	0	0	1
S45	45195	GTCATTCCTC.AAGATGCTCT	A	G	40	PASS	NA	GT	0	0	0	0	1
S45	45543	GCAGGGACGC.TGGGAATTCT	T	A	40	PASS	NA	GT	0	0	0	0	1
S45	45555	GGAATTCTGC.CGCTTTTAAG	C	T	40	PASS	NA	GT	0	0	0	0	1
S45	45582	TCAACATCTT.TTCTAAAGGA	T	G	40	PASS	NA	GT	0	0	0	0	1
S45	45670	TGTAGGTATG.CTAGCTCTGA	C	T	40	PASS	NA	GT	0	0	0	0	1
S45	46562	CAGTTTAAAA.AGCGCTCTCA	A	G	40	PASS	NA	GT	0	0	0	0	1
S45	46575	GCTCTCAGCA.GAATGTCGTA	G	C	40	PASS	NA	GT	0	0	0	0	1
S45	46683	TCTTAGATGT.TGAACTTCAT	T	C	40	PASS	NA	GT	0	0	0	0	1
S45	46917	GAATCCTTAT.TGTCACAGAC	T	C	40	PASS	NA	GT	0	0	0	0	1
S45	46929	TCACAGACTC.AGGACAATCC	A	T	40	PASS	NA	GT	0	0	0	0	1
S45	47104	CGATACTGCT.ATTGAAAAAG	A	G	40	PASS	NA	GT	0	0	0	0	1
S45	47187	CAATCCTTGG.CATCAATGCC	C	T	40	PASS	NA	GT	0	0	0	0	1
S45	47319	GGATTCAGGG.TATTAAACGT	T	C	40	PASS	NA	GT	0	0	0	0	1
S45	47382	TTCATGAGCC.TGCGGAGGAA	T	A	40	PASS	NA	GT	0	0	0	0	1
S45	47514	CGTTTTTCCG.TGATTGTCAC	T	C	40	PASS	NA	GT	0	0	0	0	1
S45	47644	AAAAGCTTCT.AAGGAGAGCT	A	T	40	PASS	NA	GT	0	0	0	0	1
S45	47660	AGCTTTTGAA.CGCTCTCCTA	C	A	40	PASS	NA	GT	0	0	0	0	1
S45	47683	GCACCTCGTT.TTTGCTGTCA	T	G	40	PASS	NA	GT	0	0	0	0	1
S45	47686	CCTCGTTTTT.GCTGTCAATA	G	T	40	PASS	NA	GT	0	0	0	0	1
S45	47706	TTCTGGCTCC.CAGGCTTTCT	C	A	40	PASS	NA	GT	0	0	0	0	1
S45	47726	AGTTTCCCTA.ACCAGTCAGT	A	G	40	PASS	NA	GT	0	0	0	0	1
S45	47733	CTAACCAGTC.AGTGTACCCC	A	G	40	PASS	NA	GT	0	0	0	0	1
S45	47748	ACCCCCGATC.TAACATCTTG	T	C	40	PASS	NA	GT	0	0	0	0	1
S45	47776	AATCTTAGAA.ACTCCCCCCT	A	G	40	PASS	NA	GT	0	0	0	0	1
S45	47799	CGATAAGAGC.TGCCATAACA	T	C	40	PASS	NA	GT	0	0	0	0	1
S45	47868	AGGGAGTGGG.CCCGTGAATG	C	A	40	PASS	NA	GT	0	0	0	0	1
S45	47898	GCGGATGATT.TCCTGTAGAG	T	C	40	PASS	NA	GT	0	0	0	0	1
S45	47966	GCCCCCATCT.CCGCTAACCC	C	T	40	PASS	NA	GT	0	0	0	0	1
S45	48111	CTAAAAGAAC.ACCTCCCTTC	A	T	40	PASS	NA	GT	0	0	0	0	1
S45	48348	AAATTTCGAT.TGTTTTATCA	T	G	40	PASS	NA	GT	0	0	0	0	1
S45	48793	TTGCGATTGC.GGATCCCAAT	G	T	40	PASS	NA	GT	0	0	0	0	1
S45	48878	TTCTTCAAAA.TGGTCCGCTT	T	C	40	PASS	NA	GT	0	0	0	0	1
S45	49117	AGAAACACAA.TAGATTTTAA	T	C	40	PASS	NA	GT	0	0	0	0	1
S45	49264	CAGTCTCCAC.CACCACCGCT	C	T	40	PASS	NA	GT	0	0	0	0	1
S45	49274	CACCACCGCT.TCTTCCGGAT	T	G	40	PASS	NA	GT	0	0	0	0	1
S45	49294	CTCTTGGGAC.CTCTTCTGTA	C	T	40	PASS	NA	GT	0	0	0	0	1
S45	49297	TTGGGACCTC.TTCTGTATCC	T	C	40	PASS	NA	GT	0	0	0	0	1
S45	49331	TTCTACAGCT.GTAGAAACAT	G	A	40	PASS	NA	GT	0	0	0	0	1
S45	49336	CAGCTGTAGA.AACATCAACT	A	C	40	PASS	NA	GT	0	0	0	0	1
S45	49345	AAACATCAAC.TAAAACAAGT	T	C	40	PASS	NA	GT	0	0	0	0	1
S45	49371	GCAGAGACTG.TCATTCCGAC	T	C	40	PASS	NA	GT	0	0	0	0	1
S45	49409	AGCCAGTACC.GGCTCCAATA	G	A	40	PASS	NA	GT	0	0	0	0	1
S45	49621	ATGACGGATT.TTCTAGCAGC	T	G	40	PASS	NA	GT	0	0	0	0	1
S45	49632	TCTAGCAGCG.CAGAAGTATC	C	G	40	PASS	NA	GT	0	0	0	0	1
S45	49636	GCAGCGCAGA.AGTATCTCAT	A	T	40	PASS	NA	GT	0	0	0	0	1
S45	49644	GAAGTATCTC.ATTCAACCCC	A	G	40	PASS	NA	GT	0	0	0	0	1
S45	49696	GTGATAGCGC.CGCCGTTAGG	C	T	40	PASS	NA	GT	0	0	0	0	1
S45	49934	TCCGAATGGA.AACTGGGAGC	A	G	40	PASS	NA	GT	0	0	0	0	1
S45	49941	GGAAACTGGG.AGCAGGTTTG	A	G	40	PASS	NA	GT	0	0	0	0	1
S45	49942	GAAACTGGGA.GCAGGTTTGT	G	T	40	PASS	NA	GT	0	0	0	0	1
S45	49943	AAACTGGGAG.CAGGTTTGTT	C	A	40	PASS	NA	GT	0	0	0	0	1
S45	49977	AATGGAAAAA.ACAAAGAAGA	A	C	40	PASS	NA	GT	0	0	0	0	1
S45	49978	ATGGAAAAAA.CAAAGAAGAC	C	T	40	PASS	NA	GT	0	0	0	0	1
S45	50035	TTTGCACAGG.ATACGCGAAG	A	G	40	PASS	NA	GT	0	0	0	0	1
S45	50060	TTCCGATTGG.AATGGTCGTG	A	G	40	PASS	NA	GT	0	0	0	0	1
S45	50061	TCCGATTGGA.ATGGTCGTGT	A	G	40	PASS	NA	GT	0	0	0	0	1
S45	50063	CGATTGGAAT.GGTCGTGTAG	G	A	40	PASS	NA	GT	0	0	0	0	1
S45	50064	GATTGGAATG.GTCGTGTAGA	G	A	40	PASS	NA	GT	0	0	0	0	1
S45	50099	TAAAGCAGGT.ATAGCCAGTG	A	G	40	PASS	NA	GT	0	0	0	0	1
S45	50167	GTGTTGCTTA.TGGCCCCTGG	T	C	40	PASS	NA	GT	0	0	0	0	1
S45	50183	CTGGAACGCT.AAAGAATCCG	A	G	40	PASS	NA	GT	0	0	0	0	1
S45	50184	TGGAACGCTA.AAGAATCCGG	A	C	40	PASS	NA	GT	0	0	0	0	1
S45	50261	CTTTGATGGA.GTAGGGCCGT	G	T	40	PASS	NA	GT	0	0	0	0	1
S45	50265	GATGGAGTAG.GGCCGTTTAA	G	C	40	PASS	NA	GT	0	0	0	0	1
S45	50279	GTTTAATAAA.GTCAACTGGG	G	A	40	PASS	NA	GT	0	0	0	0	1
S45	50375	ATCTCCATCC.CCAACCCCAG	C	G	40	PASS	NA	GT	0	0	0	0	1
S45	50376	TCTCCATCCC.CAACCCCAGT	C	G	40	PASS	NA	GT	0	0	0	0	1
S45	50480	AACAGCTTCT.CAATCTGTGG	C	A	40	PASS	NA	GT	0	0	0	0	1
S45	50569	ATGCAGACAT.CGACGATGTA	C	T	40	PASS	NA	GT	0	0	0	0	1
S45	50667	TCATCAATAG.GGGGCGGATC	G	A	40	LCB	NA	GT	0	0	0	0	1
S45	50675	AGGGGGCGGA.TCGGAAGGAC	T	G	40	LCB	NA	GT	0	0	0	0	1
S45	50685	TCGGAAGGAC.TAGACATCCT	T	C	40	LCB	NA	GT	0	0	0	0	1
S45	51312	TAAACACCTG.AATAAAGTCT	A	G	40	LCB	NA	GT	0	0	0	0	1
S45	51360	AGGACCTCTC.TCCGCTAACC	T	C	40	LCB	NA	GT	0	0	0	0	1
S45	51381	AACTTTGGGT.CAAGTCATTA	C	A	40	LCB	NA	GT	0	0	0	0	1
S45	51404	ACATGGAGCA.AACCGGAACA	A	C	40	LCB	NA	GT	0	0	0	0	1
S45	51478	ATTACTGGAA.TGCACTCCAC	T	C	40	PASS	NA	GT	0	0	0	0	1
S45	51480	TACTGGAATG.CACTCCACGC	C	A	40	PASS	NA	GT	0	0	0	0	1
S45	51486	AATGCACTCC.ACGCTCCCTC	A	C	40	PASS	NA	GT	0	0	0	0	1
S45	51496	ACGCTCCCTC.TGGTTCCAAC	T	C	40	PASS	NA	GT	0	0	0	0	1
S45	51541	ACAGATAACA.CAGCTCCAGC	C	A	40	PASS	NA	GT	0	0	0	0	1
S45	51542	CAGATAACAC.AGCTCCAGCT	A	T	40	PASS	NA	GT	0	0	0	0	1
S45	51555	TCCAGCTTCT.GGCGTGATGG	G	A	40	PASS	NA	GT	0	0	0	0	1
S45	51566	GCGTGATGGC.TCGTCACAGT	T	A	40	PASS	NA	GT	0	0	0	0	1
S45	51576	TCGTCACAGT.CTCCTGCCTA	C	A	40	PASS	NA	GT	0	0	0	0	1
S45	51594	TACAGGTAAG.GCTGGGTCTG	G	C	40	PASS	NA	GT	0	0	0	0	1
S45	51609	GTCTGGAGGG.CCAACTCTGC	C	T	40	PASS	NA	GT	0	0	0	0	1
S45	51610	TCTGGAGGGC.CAACTCTGCA	C	T	40	PASS	NA	GT	0	0	0	0	1
S45	51618	GCCAACTCTG.CAAGAGCTAC	C	G	40	PASS	NA	GT	0	0	0	0	1
S45	51636	ACTTCCTCGC.ATACGAAACC	A	G	40	PASS	NA	GT	0	0	0	0	1
S45	51642	TCGCATACGA.AACCATCTTG	A	G	40	PASS	NA	GT	0	0	0	0	1
S45	51643	CGCATACGAA.ACCATCTTGA	A	C	40	PASS	NA	GT	0	0	0	0	1
S45	51644	GCATACGAAA.CCATCTTGAT	C	A	40	PASS	NA	GT	0	0	0	0	1
S45	51653	ACCATCTTGA.TAAATCTTTC	T	C	40	PASS	NA	GT	0	0	0	0	1
S45	51654	CCATCTTGAT.AAATCTTTCA	A	G	40	PASS	NA	GT	0	0	0	0	1
S45	51663	TAAATCTTTC.ACTGGGTCTG	A	T	40	PASS	NA	GT	0	0	0	0	1
S45	51667	TCTTTCACTG.GGTCTGGAGA	G	A	40	PASS	NA	GT	0	0	0	0	1
S45	51674	CTGGGTCTGG.AGAGCTTCTA	A	G	40	PASS	NA	GT	0	0	0	0	1
S45	51681	TGGAGAGCTT.CTAAGTAACG	C	A	40	PASS	NA	GT	0	0	0	0	1
S45	51689	TTCTAAGTAA.CGATGGGCCT	C	A	40	PASS	NA	GT	0	0	0	0	1
S45	51699	CGATGGGCCT.AACCTTGGAA	A	C	40	PASS	NA	GT	0	0	0	0	1
S45	51701	ATGGGCCTAA.CCTTGGAAGT	C	A	40	PASS	NA	GT	0	0	0	0	1
S45	51791	ACAAAGGAAC.GGCCTCTCCG	G	A	40	PASS	NA	GT	0	0	0	0	1
S45	51867	AGCTTTAGGA.ACAGTTGTAG	A	G	40	PASS	NA	GT	0	0	0	0	1
S45	51874	GGAACAGTTG.TAGGGAAGTT	T	C	40	PASS	NA	GT	0	0	0	0	1
S45	51888	GAAGTTGAAT.CTTTCCTTAC	C	T	40	PASS	NA	GT	0	0	0	0	1
S45	51891	GTTGAATCTT.TCCTTACAAG	T	G	40	PASS	NA	GT	0	0	0	0	1
S45	51933	AAAAGATGAG.AGCCCCGGCT	A	G	40	PASS	NA	GT	0	0	0	0	1
S45	51939	TGAGAGCCCC.GGCTCTATTG	G	A	40	PASS	NA	GT	0	0	0	0	1
S45	51940	GAGAGCCCCG.GCTCTATTGG	G	C	40	PASS	NA	GT	0	0	0	0	1
S45	51942	GAGCCCCGGC.TCTATTGGCC	T	A	40	PASS	NA	GT	0	0	0	0	1
S45	51945	CCCCGGCTCT.ATTGGCCAAA	A	G	40	PASS	NA	GT	0	0	0	0	1
S45	51951	CTCTATTGGC.CAAAACCTTT	C	A	40	PASS	NA	GT	0	0	0	0	1
S45	51963	AAACCTTTTT.AAAGCGGCAG	A	G	40	PASS	NA	GT	0	0	0	0	1
S45	51965	ACCTTTTTAA.AGCGGCAGCA	A	G	40	PASS	NA	GT	0	0	0	0	1
S45	51976	GCGGCAGCAG.AAACAACAAA	A	C	40	PASS	NA	GT	0	0	0	0	1
S45	52128	CACTCAATTA.AAGCCAAATT	A	G	40	PASS	NA	GT	0	0	0	0	1
S45	52245	TTGACAGAGG.CTAAGTCTGT	C	T	40	PASS	NA	GT	0	0	0	0	1
S45	52338	GTTAATAGAG.AGGCCTCGTC	A	T	40	PASS	NA	GT	0	0	0	0	1
S45	52355	GTCAATAGAA.TTCTTTGGAA	T	C	40	PASS	NA	GT	0	0	0	0	1
S45	52360	TAGAATTCTT.TGGAACATAA	T	G	40	PASS	NA	GT	0	0	0	0	1
S45	52369	TTGGAACATA.ACAGGCTCCT	A	G	40	PASS	NA	GT	0	0	0	0	1
S45	52386	CCTGTACGAG.AAAAATTATA	A	C	40	PASS	NA	GT	0	0	0	0	1
S45	52462	TATCTGAAGC.GGTTCGGTTT	G	A	40	PASS	NA	GT	0	0	0	0	1
S45	52669	GATCTGGGCC.CCCCATTTTG	C	T	40	PASS	NA	GT	0	0	0	0	1
S45	53122	CTAAGTGAAG.TAAGTTGTTC	T	C	40	PASS	NA	GT	0	0	0	0	1
S45	53362	GAAGAATTTT.AGGATCATTT	A	G	40	PASS	NA	GT	0	0	0	0	1
S45	54294	CTTTAAAAAA.CTCTTCTTCT	C	T	40	PASS	NA	GT	0	0	0	0	1
S45	54399	AAATTTTCCC.TGCCCTAGCC	T	G	40	PASS	NA	GT	0	0	0	0	1
S45	54406	CCCTGCCCTA.GCCACATCAT	G	A	40	PASS	NA	GT	0	0	0	0	1
S45	55017	ATCCCGATGA.TAAATTGGCT	T	C	40	PASS	NA	GT	0	0	0	0	1
S45	55056	ACTCTGTAGA.CATGTTCCAA	C	T	40	PASS	NA	GT	0	0	0	0	1
S45	55221	CAGTTTTAGC.GTGGGTTTGG	G	A	40	PASS	NA	GT	0	0	0	0	1
S45	55684	TAACCCCCAA.ACTCCTAATC	A	G	40	PASS	NA	GT	0	0	0	0	1
S45	56188	AGGGCGAACG.TTTTCAGTCT	T	C	40	PASS	NA	GT	0	0	0	0	1
S45	56216	CAAGCAATAC.ATGCATCTCG	A	G	40	PASS	NA	GT	0	0	0	0	1
S45	56217	AAGCAATACA.TGCATCTCGA	T	C	40	PASS	NA	GT	0	0	0	0	1
S45	56296	AAATCGTGAT.TGTTTGTGAA	T	C	40	PASS	NA	GT	0	0	0	0	1
S45	57938	GGCAGTAAAA.TTTCCACGCC	T	C	40	PASS	NA	GT	0	0	0	0	1
S45	58295	CTTTCATGAA.GATATAAACC	G	T	40	PASS	NA	GT	0	0	0	0	1
S45	58338	TTATGCACCC.TGCTCACCTT	T	C	40	PASS	NA	GT	0	0	0	0	1
S45	58511	ACCCCAAAAT.ATCCCGTTAT	A	C	40	PASS	NA	GT	0	0	0	0	1
S45	58551	GCCATGGAGC.TTCTAGATCA	T	C	40	PASS	NA	GT	0	0	0	0	1
S45	58555	TGGAGCTTCT.AGATCATTAT	A	G	40	PASS	NA	GT	0	0	0	0	1
S45	58719	TGCACTACCA.TTTTCTCCAA	T	G	40	PASS	NA	GT	0	0	0	0	1
S45	58726	CCATTTTCTC.CAAGTTTCTG	C	A	40	PASS	NA	GT	0	0	0	0	1
S45	58737	AAGTTTCTGG.AGTTCCCTTA	A	G	40	PASS	NA	GT	0	0	0	0	1
S45	58812	CTCCCCAGAT.TCTAGCCCCT	T	G	40	PASS	NA	GT	0	0	0	0	1
S45	58824	TAGCCCCTAT.TCTAACAAAA	T	C	40	PASS	NA	GT	0	0	0	0	1
S45	59016	AACTTCTTCC.TTATACTGTG	T	C	40	PASS	NA	GT	0	0	0	0	1
S45	59023	TCCTTATACT.GTGCCCCGTA	G	T	40	PASS	NA	GT	0	0	0	0	1
S45	59063	GAGGGAGACC.ACCTTTTTCT	A	C	40	PASS	NA	GT	0	0	0	0	1
S45	59202	TTCATGATTT.ATGTTGCTAA	A	G	40	PASS	NA	GT	0	0	0	0	1
S45	59251	AACGCTAACC.TGCTCTCCTG	T	A	40	PASS	NA	GT	0	0	0	0	1
S45	59261	TGCTCTCCTG.CCATGAAAGA	C	T	40	PASS	NA	GT	0	0	0	0	1
S45	59277	AAGAATCATC.TCTTCTCCCA	T	C	40	PASS	NA	GT	0	0	0	0	1
S45	59338	CTCACACAAA.TTGAAGCCTC	T	A	40	PASS	NA	GT	0	0	0	0	1
S45	59367	AGACGAGCTC.GCTAAAGTAT	G	A	40	PASS	NA	GT	0	0	0	0	1
S45	59454	TAGTTTCTCT.TTAGCTCTTC	T	G	40	PASS	NA	GT	0	0	0	0	1
S45	59534	CGGACAAAAA.TAACTATTCT	T	C	40	PASS	NA	GT	0	0	0	0	1
S45	59582	TCAAAAATCG.GCACCTGTGA	G	A	40	PASS	NA	GT	0	0	0	0	1
S45	59739	ATTCCCAAGC.ACGTTCTATT	A	T	40	PASS	NA	GT	0	0	0	0	1
S45	59878	TCGTTTGACC.TTATCCCAAG	T	C	40	PASS	NA	GT	0	0	0	0	1
S45	59994	TCGAGCAAGC.AATCGAAAAA	A	G	40	PASS	NA	GT	0	0	0	0	1
S45	60060	ATGAAATACG.TAATCCTCTA	T	C	40	PASS	NA	GT	0	0	0	0	1
S45	60120	TTTCTTCCGA.ACGGCATCAA	A	G	40	PASS	NA	GT	0	0	0	0	1
S45	60324	CCCCCTCTTT.CCGTTCTATA	C	T	40	PASS	NA	GT	0	0	0	0	1
S45	60480	AAGAGAAACT.GTTTTTACCG	G	T	40	PASS	NA	GT	0	0	0	0	1
S45	60489	TGTTTTTACC.GTTCTTTACT	G	A	40	PASS	NA	GT	0	0	0	0	1
S45	60738	TTTTGGGAAC.TAAAGGATTT	T	C	40	PASS	NA	GT	0	0	0	0	1
S45	60774	CAGGAGTTCA.GCGGGCTTAT	G	A	40	PASS	NA	GT	0	0	0	0	1
S45	61329	TCACAGGGGC.AACTACAAAA	A	G	40	PASS	NA	GT	0	0	0	0	1
S45	61348	AAAAGTGGGT.CGATTCGAGT	C	A	40	PASS	NA	GT	0	0	0	0	1
S45	61425	AAGCTAAACT.TTTACGAGCA	T	C	40	PASS	NA	GT	0	0	0	0	1
S45	61461	TTGAACACGT.TGGGGGAACA	T	G	40	PASS	NA	GT	0	0	0	0	1
S45	61470	TTGGGGGAAC.AAAAACTCTT	A	G	40	PASS	NA	GT	0	0	0	0	1
S45	61590	TTTCTTTACA.TATTCCCCCT	T	C	40	PASS	NA	GT	0	0	0	0	1
S45	61767	TTCTTGAACG.AACCGTCATT	A	C	40	PASS	NA	GT	0	0	0	0	1
S45	62020	ATTTGTAACC.GCACCTGCTT	G	A	40	PASS	NA	GT	0	0	0	0	1
S45	62468	AATTGACAGG.GTTCCTCTCT	G	T	40	PASS	NA	GT	0	0	0	0	1
S45	62742	ATTCAACATA.ATCCTCCCAA	A	C	40	PASS	NA	GT	0	0	0	0	1
S45	62815	ATTCGTATTC.GCTCTTGGAA	G	T	40	PASS	NA	GT	0	0	0	0	1
S45	62822	TTCGCTCTTG.GAAAGTACGG	G	C	40	PASS	NA	GT	0	0	0	0	1
S45	62937	GACACTTCAC.AGCCTTATTT	A	G	40	PASS	NA	GT	0	0	0	0	1
S45	63049	CTTCAACCGT.GTATCGTCAT	G	T	40	PASS	NA	GT	0	0	0	0	1
S45	63067	ATGAAGGAGT.TTTGTTTTGC	T	A	40	PASS	NA	GT	0	0	0	0	1
S45	63070	AAGGAGTTTT.GTTTTGCGAA	G	A	40	PASS	NA	GT	0	0	0	0	1
S45	63076	TTTTGTTTTG.CGAAAAACAT	C	T	40	PASS	NA	GT	0	0	0	0	1
S45	63214	CTAAAATCGA.CGCCTTGTTT	C	T	40	PASS	NA	GT	0	0	0	0	1
S45	65413	CCTAACTCCC.CGCTAAAATC	C	A	40	PASS	NA	GT	0	0	0	0	1
S45	66222	GTGGAATAAA.TCAGAAGCAA	T	G	40	PASS	NA	GT	0	0	0	0	1
S45	66250	TATTCACAAT.AGAACTAAGA	A	G	40	PASS	NA	GT	0	0	0	0	1
S45	66468	TTCACCTCTT.TCTATTGAGG	T	A	40	PASS	NA	GT	0	0	0	0	1
S45	66671	CCAATTGCCG.CGCAGGGATT	C	T	40	PASS	NA	GT	0	0	0	0	1
S45	66893	TACTACTCGC.AGGCGCTTCT	A	T	40	PASS	NA	GT	0	0	0	0	1
S45	67001	TTAGTATCCC.AAAGGAATTC	A	C	40	PASS	NA	GT	0	0	0	0	1
S45	67154	CAGCTCTCGG.TCAAAAACCT	T	C	40	PASS	NA	GT	0	0	0	0	1
S45	67281	TCTGCGTTCT.CCACAACCGC	C	T	40	PASS	NA	GT	0	0	0	0	1
S45	67658	ATATCCGCCC.TGAAACCCTG	T	A	40	PASS	NA	GT	0	0	0	0	1
S45	67781	TTCCTCCATA.CCGCCATGAT	C	T	40	PASS	NA	GT	0	0	0	0	1
S45	68456	TAAAAGTTCT.GTTGTCCTCG	G	T	40	PASS	NA	GT	0	0	0	0	1
S45	69157	CTTTTTCATT.AACTCGTTGG	A	G	40	PASS	NA	GT	0	0	0	0	1
S45	69460	CTTACCTTCC.GGGAGGGATT	G	A	40	PASS	NA	GT	0	0	0	0	1
S45	69501	CGATATGGAC.ACCAGGACGG	A	T	40	PASS	NA	GT	0	0	0	0	1
S45	69544	GATGTAAAGT.AGCCGAAATC	A	G	40	PASS	NA	GT	0	0	0	0	1
S45	69604	ACAATGAGCA.GGAAAATATC	G	A	40	PASS	NA	GT	0	0	0	0	1
S45	69817	CTAAGAACTT.GTTGGCTCAG	G	T	40	PASS	NA	GT	0	0	0	0	1
S45	69826	TGTTGGCTCA.GGCCTGCTCT	G	A	40	PASS	NA	GT	0	0	0	0	1
S45	69879	CAAATCATTG.CGCATTTTCG	C	T	40	PASS	NA	GT	0	0	0	0	1
S45	69893	TTTTCGGGGG.GCGTTTATTT	G	T	40	PASS	NA	GT	0	0	0	0	1
S45	70088	TGCTGTCAAC.AAAATCCCTT	A	C	40	PASS	NA	GT	0	0	0	0	1
S45	70146	ACCGGAACAA.CAGCAGAAGA	C	A	40	PASS	NA	GT	0	0	0	0	1
S45	70150	GAACAACAGC.AGAAGAAGTG	A	G	40	PASS	NA	GT	0	0	0	0	1
S45	70225	TCTCTGAGCA.AGATTATCCC	A	T	40	PASS	NA	GT	0	0	0	0	1
S45	70266	ATCCTCTCTC.GGTTTGAAGG	G	A	40	PASS	NA	GT	0	0	0	0	1
S45	70369	TTACTGCTGG.AGGCCATAAA	A	G	40	PASS	NA	GT	0	0	0	0	1
S45	70528	AAATGACGGG.GACAATCACA	G	A	40	PASS	NA	GT	0	0	0	0	1
S45	70603	CTGCTAACAC.GTACCCTAAA	G	A	40	PASS	NA	GT	0	0	0	0	1
S45	71049	TCTGATTCAC.TGTCTATCCA	T	G	40	PASS	NA	GT	0	0	0	0	1
S45	71050	CTGATTCACT.GTCTATCCAA	G	A	40	PASS	NA	GT	0	0	0	0	1
S45	71119	CTTCTAAAAG.ATTGCGAATA	A	C	40	PASS	NA	GT	0	0	0	0	1
S45	71121	TCTAAAAGAT.TGCGAATAAA	T	G	40	PASS	NA	GT	0	0	0	0	1
S45	71251	CACGAGCCTT.CGCCATCAGA	C	T	40	PASS	NA	GT	0	0	0	0	1
S45	71338	TATCTATCTT.GTTTTTTAAA	G	A	40	PASS	NA	GT	0	0	0	0	1
S45	71527	CACGCTCACT.CTCCCAAGTT	C	T	40	PASS	NA	GT	0	0	0	0	1
S45	71559	GGGATGGTAG.GGAGAAATTC	G	T	40	PASS	NA	GT	0	0	0	0	1
S45	71584	GTGGATGCGC.AGTGAATCCT	A	G	40	PASS	NA	GT	0	0	0	0	1
S45	71591	CGCAGTGAAT.CCTTTTTGAA	C	T	40	PASS	NA	GT	0	0	0	0	1
S45	71718	AAAAATAGTT.TTCTCCAAAT	T	G	40	PASS	NA	GT	0	0	0	0	1
S45	71725	GTTTTCTCCA.AATACCACTC	A	T	40	PASS	NA	GT	0	0	0	0	1
S45	71744	CAGATAACGC.AGTCCCAGAA	A	T	40	PASS	NA	GT	0	0	0	0	1
S45	71752	GCAGTCCCAG.AACGATAAAA	A	G	40	PASS	NA	GT	0	0	0	0	1
S45	71867	TCCTTGCCAA.CAAACAAGAA	C	T	40	PASS	NA	GT	0	0	0	0	1
S45	71888	GGGTTTGCTA.GAAGCAAATA	G	C	40	PASS	NA	GT	0	0	0	0	1
S45	71914	CATAAATGCC.CACCAGCATA	C	A	40	PASS	NA	GT	0	0	0	0	1
S45	71970	GTGCGTTTAT.GATACGCAAG	G	T	40	PASS	NA	GT	0	0	0	0	1
S45	71997	CTTTGATAAG.AAGTCTTCGG	A	C	40	PASS	NA	GT	0	0	0	0	1
S45	72025	TCTCACACCT.CCCTTTCTTC	C	T	40	PASS	NA	GT	0	0	0	0	1
S45	72329	GTGCTCGAAG.AGCGGGAATA	A	C	40	PASS	NA	GT	0	0	0	0	1
S45	72332	CTCGAAGAGC.GGGAATATAA	G	T	40	PASS	NA	GT	0	0	0	0	1
S45	72416	AACTTACAGC.ACAAAAAGGA	A	G	40	PASS	NA	GT	0	0	0	0	1
S45	72500	GAGAAGAGCA.TAACCCGCTG	T	C	40	PASS	NA	GT	0	0	0	0	1
S45	72664	ATTGCCATGA.TCATACCAAA	T	C	40	PASS	NA	GT	0	0	0	0	1
S45	72668	CCATGATCAT.ACCAAATACT	A	C	40	PASS	NA	GT	0	0	0	0	1
S45	72713	TGGGAAGCAG.GGATAGAATT	G	T	40	PASS	NA	GT	0	0	0	0	1
S45	73186	CATCCTGTGG.AATTTTTTTT	A	T	40	PASS	NA	GT	0	0	0	0	1
S45	73259	AAATTCTCGG.ACGAGTATTA	A	C	40	PASS	NA	GT	0	0	0	0	1
S45	73277	TAAAAAAAAT.GGGAAGAGTT	G	T	40	PASS	NA	GT	0	0	0	0	1
S45	73397	CCTCCAAAAG.ATCTCCTGGA	A	G	40	PASS	NA	GT	0	0	0	0	1
S45	73466	AGGGAATCAG.ACATAAGCGC	A	G	40	PASS	NA	GT	0	0	0	0	1
S45	73759	CTTCATTACA.AAACCCTACA	A	G	40	PASS	NA	GT	0	0	0	0	1
S45	73920	AGCCCAAGTA.GGCAACATTC	G	A	40	PASS	NA	GT	0	0	0	0	1
S45	73924	CAAGTAGGCA.ACATTCAATA	A	G	40	PASS	NA	GT	0	0	0	0	1
S45	74203	GTCCATCCAA.ACATTGCTCA	A	G	40	PASS	NA	GT	0	0	0	0	1
S45	74599	AACTCACAAT.ATAATTATAT	A	G	40	PASS	NA	GT	0	0	0	0	1
S45	75082	CAGATCCATC.ATCTACATAA	A	C	40	PASS	NA	GT	0	0	0	0	1
S45	75112	CCTTCAAAGC.CAGACTAGGA	C	G	40	PASS	NA	GT	0	0	0	0	1
S45	75814	CTTTTAGACG.AAACCATCGA	A	G	40	PASS	NA	GT	0	0	0	0	1
S45	76069	TTAAGCCGTG.AAAGCTCGGT	A	T	40	PASS	NA	GT	0	0	0	0	1
S45	76075	CGTGAAAGCT.CGGTCAAACT	C	T	40	PASS	NA	GT	0	0	0	0	1
S45	76135	CTAACCTGCT.ATGGATGAGG	A	G	40	PASS	NA	GT	0	0	0	0	1
S45	76152	AGGAAAGTTT.TTTTAATGCA	T	G	40	PASS	NA	GT	0	0	0	0	1
S45	76201	AAAAGCCGAT.AAAGAGAAGG	A	G	40	PASS	NA	GT	0	0	0	0	1
S45	76253	GCGGAATACC.ATGTTGTGAT	A	G	40	PASS	NA	GT	0	0	0	0	1
S45	76323	ATAAGCTTCC.TGAACCAAAT	T	C	40	PASS	NA	GT	0	0	0	0	1
S45	76469	GGTTTCTAAT.CGCAAATCCC	C	A	40	PASS	NA	GT	0	0	0	0	1
S45	78001	GAAAGACTCT.GTGATTCCCT	G	A	40	PASS	NA	GT	0	0	0	0	1
S45	78400	ACAACAAGCC.CCTCCTAAAA	C	T	40	PASS	NA	GT	0	0	0	0	1
S45	78500	CATAGACCTG.TAATCCTTTT	T	C	40	PASS	NA	GT	0	0	0	0	1
S45	79247	AAGCCGGCAA.TAAAGTTTTG	T	C	40	PASS	NA	GT	0	0	0	0	1
S45	79307	CTACCATCAG.AGCTGTACCC	A	G	40	PASS	NA	GT	0	0	0	0	1
S45	79486	AATAGAGAGG.GCTGCCAATA	G	C	40	PASS	NA	GT	0	0	0	0	1
S45	79487	ATAGAGAGGG.CTGCCAATAA	C	T	40	PASS	NA	GT	0	0	0	0	1
S45	79518	AGACTATATT.CTTAGAGACA	C	T	40	PASS	NA	GT	0	0	0	0	1
S45	79583	TAAGGCATCA.CAAAAGGCTC	C	A	40	PASS	NA	GT	0	0	0	0	1
S45	79596	AAGGCTCTAA.GAAAGTCTCT	G	A	40	PASS	NA	GT	0	0	0	0	1
S45	79608	AAGTCTCTTG.AGGAGAACTT	A	T	40	PASS	NA	GT	0	0	0	0	1
S45	79674	CAGCAGGAAC.ACGAACCACT	A	G	40	PASS	NA	GT	0	0	0	0	1
S45	79722	CATACAGATG.GTCGATTTCA	G	A	40	PASS	NA	GT	0	0	0	0	1
S45	79831	TGTAGAAGGC.CCTAACCAAG	C	T	40	PASS	NA	GT	0	0	0	0	1
S45	79996	CAGTCTTCTG.CAGTAATTCT	C	T	40	PASS	NA	GT	0	0	0	0	1
S45	80012	TTCTATGAGC.CTGCAGACAA	C	T	40	PASS	NA	GT	0	0	0	0	1
S45	80013	TCTATGAGCC.TGCAGACAAT	T	A	40	PASS	NA	GT	0	0	0	0	1
S45	80120	GTAAAAAAAA.CCGGATTATA	C	A	40	PASS	NA	GT	0	0	0	0	1
S45	80138	TACTGCCTGT.TACAGCAAAA	T	C	40	PASS	NA	GT	0	0	0	0	1
S45	80165	GCGGGAATAG.TGGAACCCCA	T	A	40	PASS	NA	GT	0	0	0	0	1
S45	80320	ATAGGAGAGC.CTCCTCCTAA	C	A	40	PASS	NA	GT	0	0	0	0	1
S45	80431	GTGACATCTC.GATCTGTCAA	G	T	40	PASS	NA	GT	0	0	0	0	1
S45	80462	GGAAGCTAAA.GATTTCTCGA	G	A	40	PASS	NA	GT	0	0	0	0	1
S45	80537	TAGATTTCTG.CTTTAGGGAA	C	A	40	PASS	NA	GT	0	0	0	0	1
S45	80551	AGGGAAGGCG.CGACTGTAGT	C	T	40	PASS	NA	GT	0	0	0	0	1
S45	80809	TATGCTGATA.CGAATTAATC	C	A	40	PASS	NA	GT	0	0	0	0	1
S45	80820	GAATTAATCA.CGGCATTGGG	C	T	40	PASS	NA	GT	0	0	0	0	1
S45	81028	CGCCCGTCTT.TTTATCATCT	T	C	40	PASS	NA	GT	0	0	0	0	1
S45	81190	CATCCCTTCC.CACAAGAATT	C	T	40	PASS	NA	GT	0	0	0	0	1
S45	81314	CTTAGATCTC.CGAATCATAT	C	T	40	PASS	NA	GT	0	0	0	0	1
S45	81374	CGAAAAATTC.ACCTATTCTT	A	G	40	PASS	NA	GT	0	0	0	0	1
S45	81379	AATTCACCTA.TTCTTCCTTT	T	G	40	PASS	NA	GT	0	0	0	0	1
S45	81600	ATATCAAAAA.CACGCTTCTG	C	T	40	PASS	NA	GT	0	0	0	0	1
S45	81793	ACCCAGCAAA.TACATCTAAA	T	C	40	PASS	NA	GT	0	0	0	0	1
S45	81880	GGCGTACAGC.CGGATTAGAA	C	A	40	PASS	NA	GT	0	0	0	0	1
S45	82436	CCCCGAATCA.TGTACTTTAT	T	A	40	PASS	NA	GT	0	0	0	0	1
S45	82482	AATCTTTCTG.GGCCGCCTCT	G	A	40	PASS	NA	GT	0	0	0	0	1
S45	82488	TCTGGGCCGC.CTCTAAGCGC	C	T	40	PASS	NA	GT	0	0	0	0	1
S45	82511	GCCCAAGAGA.TATCTCCCGG	T	C	40	PASS	NA	GT	0	0	0	0	1
S45	82540	AATATCCTCT.GGGGTAATTA	G	T	40	PASS	NA	GT	0	0	0	0	1
S45	82564	TCGCCACCGC.TTTTCTATTT	T	C	40	PASS	NA	GT	0	0	0	0	1
S45	82674	CACGCACAGG.AACCTCTTGC	A	C	40	PASS	NA	GT	0	0	0	0	1
S45	82777	CATAATTATC.TGGGATTTTC	T	C	40	PASS	NA	GT	0	0	0	0	1
S45	82785	TCTGGGATTT.TCGTCCCTCT	T	G	40	PASS	NA	GT	0	0	0	0	1
S45	82953	ATCCCTAAAG.GAGATGTTCC	G	A	40	PASS	NA	GT	0	0	0	0	1
S45	82968	GTTCCCGATG.TATAGGAATC	T	C	40	PASS	NA	GT	0	0	0	0	1
S45	83137	CAGGAAGATG.GTTATTTTTA	G	A	40	PASS	NA	GT	0	0	0	0	1
S45	84206	TGAAAAACAA.CCTTTATCTA	C	T	40	PASS	NA	GT	0	0	0	0	1
S45	85297	AATTGGAGCT.ATTAAATCCA	A	G	40	PASS	NA	GT	0	0	0	0	1
S45	85586	GTAGGAGATC.TCAGAAACCC	T	G	40	PASS	NA	GT	0	0	0	0	1
S45	87080	CAAAGGAATA.TTGAAAACCT	T	C	40	PASS	NA	GT	0	0	0	0	1
S45	87465	CCCTCTAAAG.CCTCTAATAC	C	T	40	PASS	NA	GT	0	0	0	0	1
S45	87630	GATAAGTCCT.GATCCAAAAT	G	T	40	PASS	NA	GT	0	0	0	0	1
S45	87871	CTTTTGCAAA.GAAGGCAGCT	G	A	40	PASS	NA	GT	0	0	0	0	1
S45	88741	CTGTACACAC.ACAAACTTCA	A	G	40	PASS	NA	GT	0	0	0	0	1
S45	89235	TACTCAAACA.GCAGGAAAAT	G	A	40	PASS	NA	GT	0	0	0	0	1
S45	91116	GACATTTCTG.GCGCCAATCC	G	C	40	PASS	NA	GT	0	0	0	0	1
S45	91195	TCCCCCCCCC.CGCAGCCACA	C	T	40	PASS	NA	GT	0	0	0	0	1
S45	93215	ACCTTAACCT.TGCAGCCAAC	T	C	40	PASS	NA	GT	0	0	0	0	1
S45	93287	TATTACAAGA.TGCCTTTAAA	T	C	40	PASS	NA	GT	0	0	0	0	1
S45	94007	TCTCAGTGGT.GCGCAAAATG	G	T	40	PASS	NA	GT	0	0	0	0	1
S45	94643	AAGGATTTGT.CGAAGCTTTT	C	T	40	PASS	NA	GT	0	0	0	0	1
S45	94685	TTGCGTAAAT.TATTAAGAAG	T	C	40	PASS	NA	GT	0	0	0	0	1
S45	95471	AGCAACCTGG.CGATGAGAAT	C	T	40	PASS	NA	GT	0	0	0	0	1
S45	96011	ATCGCCCACC.GTTTGTTCCT	G	T	40	PASS	NA	GT	0	0	0	0	1
S45	96705	AAGAAGCGTT.GCTGCGCAAC	G	A	40	PASS	NA	GT	0	0	0	0	1
S45	96889	TAGTCTCATG.GTTTCCTGGA	G	A	40	PASS	NA	GT	0	0	0	0	1
S45	97718	GCAATCCGCA.GCCCAGATTT	G	A	40	PASS	NA	GT	0	0	0	0	1
S45	98069	AAAGCCCCAA.CCCCCTCTTT	C	T	40	PASS	NA	GT	0	0	0	0	1
S45	98140	AGGCATCAAA.ACGGGAAGCC	A	G	40	PASS	NA	GT	0	0	0	0	1
S45	99319	GCTCATCGAT.CACATCATTT	C	A	40	PASS	NA	GT	0	0	0	0	1
S45	99504	GCAGATTGTA.CCTGCTGCTG	C	T	40	PASS	NA	GT	0	0	0	0	1
S45	100524	TGGCAACAAC.CGACTCTACA	C	A	40	PASS	NA	GT	0	0	0	0	1
S45	101232	AAGCCATCCC.TGTCAACTTT	T	A	40	PASS	NA	GT	0	0	0	0	1
S45	101244	TCAACTTTCC.TTTAAGCTCT	T	C	40	PASS	NA	GT	0	0	0	0	1
S45	101598	CTAAATGCTT.CTCAGCATCA	C	T	40	PASS	NA	GT	0	0	0	0	1
S45	101751	ATGTCGCCTG.CGAAGCGAAA	C	A	40	PASS	NA	GT	0	0	0	0	1
S45	102184	TAAGACGCCC.AACGGCCAAT	A	G	40	PASS	NA	GT	0	0	0	0	1
S45	102295	TTCTTTCATT.GTGAATCAAG	G	A	40	PASS	NA	GT	0	0	0	0	1
S45	102355	AAGTTCGACC.AACCCTAAAT	A	T	40	PASS	NA	GT	0	0	0	0	1
S45	104487	CCAAAACAAC.TCCGACTACG	T	C	40	PASS	NA	GT	0	0	0	0	1
S45	107956	CTAAAAAGTG.TGCAACAAAC	T	C	40	PASS	NA	GT	0	0	0	0	1
S45	108061	TTCGAATCCG.TGTCAATAAA	T	C	40	PASS	NA	GT	0	0	0	0	1
S45	108486	CAGAAATAAC.AGCTAACTCC	A	G	40	PASS	NA	GT	0	0	0	0	1
S45	108801	ACGTTGGAAA.TATGAAGAGG	T	C	40	PASS	NA	GT	0	0	0	0	1
S45	108882	CGAACATTAA.CTCCTTCAAC	C	T	40	PASS	NA	GT	0	0	0	0	1
S45	109783	TTTTTATTAT.CGCGAATAAA	C	T	40	PASS	NA	GT	0	0	0	0	1
S45	111063	TCCCCCTCGA.CTTTTCGATT	C	T	40	PASS	NA	GT	0	0	0	0	1
S45	114684	CCCGCAGCAA.TGATAGCGCG	T	C	40	PASS	NA	GT	0	0	0	0	1
S45	116527	CAACCAGCTT.GGACGAGCGT	G	A	40	PASS	NA	GT	0	0	0	0	1
S45	117008	CATAAGAACC.AATGCGAACA	A	G	40	PASS	NA	GT	0	0	0	0	1
S45	117841	CATTTTTCTG.GGCCACTATC	G	A	40	PASS	NA	GT	0	0	0	0	1
S45	118175	TTAAACAATA.TGGCATTACC	T	C	40	PASS	NA	GT	0	0	0	0	1
S45	118194	CTAAACACCC.GCCGCCAATA	G	C	40	PASS	NA	GT	0	0	0	0	1
S45	119452	ATAGAGAAAA.GCCGAGTTTA	G	C	40	PASS	NA	GT	0	0	0	0	1
S45	119953	ATATATAGGG.AAAAGCGCTG	A	G	40	PASS	NA	GT	0	0	0	0	1
S45	120217	AATATTGCCT.GCGAAAACAT	G	A	40	PASS	NA	GT	0	0	0	0	1
S45	121774	TTATCTTTTA.GCATGGCATC	G	A	40	PASS	NA	GT	0	0	0	0	1
S45	124350	ACAGGTAGGC.GTCCAAAACA	G	A	40	PASS	NA	GT	0	0	0	0	1
S45	125798	CACTTTCTTG.CGACAGTTTT	C	T	40	PASS	NA	GT	0	0	0	0	1
S45	125804	CTTGCGACAG.TTTTAATAAA	T	C	40	PASS	NA	GT	0	0	0	0	1
S45	126602	CCATATCAAT.CTGAGCAAAT	C	T	40	PASS	NA	GT	0	0	0	0	1
S45	127722	CTCCCCCTAA.TGCATAAGAG	T	C	40	PASS	NA	GT	0	0	0	0	1
S45	129261	CTGATCAATC.TAATCCTCGC	T	G	40	PASS	NA	GT	0	0	0	0	1
S45	131584	GGATTCCTGT.CGGTCCTGGA	C	T	40	PASS	NA	GT	0	0	0	0	1
S45	132269	CCTCCCGTTA.GATGATCGCA	G	A	40	PASS	NA	GT	0	0	0	0	1
S45	132276	TTAGATGATC.GCAATACATT	G	A	40	PASS	NA	GT	0	0	0	0	1
S45	132287	CAATACATTT.GCTCTTCTTC	G	T	40	PASS	NA	GT	0	0	0	0	1
S45	132352	TGCAAGAGCT.TGCCAAAAAT	T	C	40	PASS	NA	GT	0	0	0	0	1
S45	132403	CTATCGGGGC.GCTCTATCGT	G	A	40	PASS	NA	GT	0	0	0	0	1
S45	132447	TCGTTTATCG.ATAGAAAACA	A	C	40	PASS	NA	GT	0	0	0	0	1
S45	132562	TTGCTGGATC.GTTGGCAAAA	G	A	40	PASS	NA	GT	0	0	0	0	1
S45	132565	CTGGATCGTT.GGCAAAATAT	G	A	40	PASS	NA	GT	0	0	0	0	1
S45	132628	AAGATCATGA.ACAAATGATC	A	C	40	PASS	NA	GT	0	0	0	0	1
S45	132652	AGCGTGAAAA.TTTTTGCTCA	T	A	40	PASS	NA	GT	0	0	0	0	1
S45	132916	TACTCCCTCC.CGATATTAAT	C	T	40	PASS	NA	GT	0	0	0	0	1
S45	132956	AGCCACGCAA.GAGGGCATTC	G	A	40	PASS	NA	GT	0	0	0	0	1
S45	132991	CCATTAAGGG.CGTGGGGATG	C	A	40	PASS	NA	GT	0	0	0	0	1
S45	133119	GAAAACCTTG.TGGATGCAGG	T	C	40	PASS	NA	GT	0	0	0	0	1
S45	133219	AAAAAGAAGC.TGCTACAGGA	T	C	40	PASS	NA	GT	0	0	0	0	1
S45	133696	ATTTATCCAC.GGTCAATGAT	G	A	40	PASS	NA	GT	0	0	0	0	1
S45	134959	CAGCATCAGC.GACTATTCAA	G	A	40	PASS	NA	GT	0	0	0	0	1
S45	136023	AATTTTACGA.ACGAGTTGAG	A	G	40	PASS	NA	GT	0	0	0	0	1
S45	137207	TCCCCAATAC.ATCTTATGTC	A	G	40	PASS	NA	GT	0	0	0	0	1
S45	137453	TTGCTGCACT.CTCTTATGAG	C	T	40	PASS	NA	GT	0	0	0	0	1
S45	138183	GAAAAATCGG.AGGATTAGGA	A	G	40	PASS	NA	GT	0	0	0	0	1
S45	140368	ACCAAGCTCT.ACTATAAAAA	A	G	40	PASS	NA	GT	0	0	0	0	1
S45	140402	CAATTATTCA.GGCGCAGCCT	G	A	40	PASS	NA	GT	0	0	0	0	1
S45	140787	ACACCCCGCT.ATCGGCTCTA	A	C	40	PASS	NA	GT	0	0	0	0	1
S45	142201	CCGGCATGAT.CATGATGGTT	C	T	40	PASS	NA	GT	0	0	0	0	1
S45	143199	TTTTCAAGAA.CATCCCTTAC	C	T	40	PASS	NA	GT	0	0	0	0	1
S45	144109	ATTTTACTAA.GAAATATCCA	G	A	40	PASS	NA	GT	0	0	0	0	1
S45	144208	CTGCCGCCCC.AAAAAAATGC	A	C	40	PASS	NA	GT	0	0	0	0	1
S45	144920	ATCCTGTCGT.CTGTTCGGCC	C	T	40	PASS	NA	GT	0	0	0	0	1
S45	147439	AACCGCGGCT.CTTTTCTTGG	C	A	40	PASS	NA	GT	0	0	0	0	1
S45	147680	CAATCCAAAA.AGAATATTTT	A	G	40	PASS	NA	GT	0	0	0	0	1
S45	147681	AATCCAAAAA.GAATATTTTC	G	A	40	PASS	NA	GT	0	0	0	0	1
S45	147728	AAAATATTGA.GAAAAAGAAA	G	A	40	PASS	NA	GT	0	0	0	0	1
S45	148073	AGAAAAGATT.TTGTTGTTCG	T	C	40	PASS	NA	GT	0	0	0	0	1
S45	148995	TTATCAGCCA.TGAAACCTCT	T	C	40	PASS	NA	GT	0	0	0	0	1
S45	149507	GAGAGAAAAT.TGCCGCCTCT	T	C	40	PASS	NA	GT	0	0	0	0	1
S45	150144	AGAAGAAACG.TCCTCATAAC	T	C	40	PASS	NA	GT	0	0	0	0	1
S45	151193	AAAGAAAACA.CAGAAAAACA	C	T	40	PASS	NA	GT	0	0	0	0	1
S45	152970	CAGCCCCAAC.TACAGATCAG	T	C	40	PASS	NA	GT	0	0	0	0	1
S45	153141	CTTGCTTTTC.TGCTCCACAG	T	C	40	PASS	NA	GT	0	0	0	0	1
S45	154925	CTGACTTATT.CTTAGGGATC	C	T	40	PASS	NA	GT	0	0	0	0	1
S45	154985	TTTCCGCGCT.TAAAGCTTTT	T	G	40	PASS	NA	GT	0	0	0	0	1
S45	155183	TCCAAGCAAG.GCATTCAAAT	G	A	40	PASS	NA	GT	0	0	0	0	1
S45	155507	CGCTTATTGC.TTCGCGTGCG	T	C	40	PASS	NA	GT	0	0	0	0	1
S45	156382	GCCGAAAAAG.AATCCCCATA	A	G	40	PASS	NA	GT	0	0	0	0	1
S45	156398	CATAATTTTC.CGGCGATTCC	C	T	40	PASS	NA	GT	0	0	0	0	1
S45	156401	AATTTTCCGG.CGATTCCTTA	C	A	40	PASS	NA	GT	0	0	0	0	1
S45	156403	TTTTCCGGCG.ATTCCTTAAG	A	G	40	PASS	NA	GT	0	0	0	0	1
S45	156416	CCTTAAGAAA.CAAACAAAGA	C	A	40	PASS	NA	GT	0	0	0	0	1
S45	156955	TTTGCTCCAT.GGGATCGTAG	G	C	40	PASS	NA	GT	0	0	0	0	1
S45	157195	GTAATAAGCT.AATAAGCACA	A	C	40	PASS	NA	GT	0	0	0	0	1
S45	158371	TAACTTCTTG.TAACTCTTCG	T	C	40	PASS	NA	GT	0	0	0	0	1
S45	158524	TAGGGATATG.TTTCATTCCG	T	C	40	PASS	NA	GT	0	0	0	0	1
S45	158863	GGTTGCCGAT.GCTCTCTCCT	G	A	40	PASS	NA	GT	0	0	0	0	1
S45	158956	CTGAACGCAA.GACCTCCATT	G	A	40	PASS	NA	GT	0	0	0	0	1
S45	159501	GAGAACACCC.TCGACCTTTA	T	C	40	PASS	NA	GT	0	0	0	0	1
S45	159612	TTTTACGAAC.TAATCGTTGA	T	C	40	PASS	NA	GT	0	0	0	0	1
S45	160080	ACAGTCCGCG.GATGTCTAAA	G	A	40	PASS	NA	GT	0	0	0	0	1
S45	160897	CGTTTTCTCC.CGGACGAGAG	C	T	40	PASS	NA	GT	0	0	0	0	1
S45	160951	CAACAGGATT.ATCTAAAATC	A	G	40	PASS	NA	GT	0	0	0	0	1
S45	162602	CCCAACATTT.TGGGGAATCA	T	G	40	PASS	NA	GT	0	0	0	0	1
S45	162985	GCGAGTCTAA.GCTTCCCAAA	G	A	40	PASS	NA	GT	0	0	0	0	1
S45	163926	TCTAACCACA.AAGAAGTGTG	A	G	40	PASS	NA	GT	0	0	0	0	1
S45	164488	GGATTCCCCC.TACCCCAGGG	T	C	40	PASS	NA	GT	0	0	0	0	1
S45	164841	ATTAAGACAA.CATCCCCCTT	C	G	40	PASS	NA	GT	0	0	0	0	1
S45	167943	CCCCTTACTA.CATTGCAGAT	C	T	40	PASS	NA	GT	0	0	0	0	1
S45	168109	AAAGAAGGCG.TCAGCCAAAA	T	C	40	PASS	NA	GT	0	0	0	0	1
S45	168400	AGCTAAGATG.ATAGCGGCTT	A	C	40	PASS	NA	GT	0	0	0	0	1
S45	168683	CGTCGACCCC.GCAAGGCGTT	G	A	40	PASS	NA	GT	0	0	0	0	1
S45	168829	TCCGTTTCTC.AAATGGAGGG	A	T	40	PASS	NA	GT	0	0	0	0	1
S45	168849	GCAAGAAGCC.ATTGAACAGC	A	T	40	PASS	NA	GT	0	0	0	0	1
S45	169073	ACGAAGCTTC.CTTGAAAAAC	C	T	40	PASS	NA	GT	0	0	0	0	1
S45	169376	TCGGAGTGAC.TATCGCTATT	T	C	40	PASS	NA	GT	0	0	0	0	1
S45	170285	AGTCCCAAGG.GTCAGGGAAA	G	A	40	PASS	NA	GT	0	0	0	0	1
S45	170286	GTCCCAAGGG.TCAGGGAAAA	T	A	40	PASS	NA	GT	0	0	0	0	1
S45	170296	TCAGGGAAAA.CCAAAAAAGC	C	G	40	PASS	NA	GT	0	0	0	0	1
S45	170331	ATCAAAAAGC.GGCAAAAGCG	G	A	40	PASS	NA	GT	0	0	0	0	1
S45	170876	CAGCTGCCAA.CACCCTGGAT	C	T	40	PASS	NA	GT	0	0	0	0	1
S45	171041	GAGGTTTGTT.CGGAAAAGCA	C	T	40	PASS	NA	GT	0	0	0	0	1
S45	171152	CGCTCTCACA.GGCTATGAGC	G	A	40	PASS	NA	GT	0	0	0	0	1
S45	171761	AAAATAACAA.CGGCTTTTCT	C	A	40	PASS	NA	GT	0	0	0	0	1
S45	171854	AGGCATTGAC.AGCTGTATTA	A	G	40	PASS	NA	GT	0	0	0	0	1
S45	171941	CTGCTATCAA.CAGCAATTCT	C	A	40	PASS	NA	GT	0	0	0	0	1
S45	171970	AACTGCCATC.TCCACGCGGA	T	C	40	PASS	NA	GT	0	0	0	0	1
S45	171989	AGATATCTTC.GCCCCCACCA	G	A	40	PASS	NA	GT	0	0	0	0	1
S45	172217	ACAAAACAGG.TACAATTGCC	T	C	40	PASS	NA	GT	0	0	0	0	1
S45	172501	CATTCTATGG.GACAAATAAA	G	A	40	PASS	NA	GT	0	0	0	0	1
S45	172509	GGGACAAATA.AAACCTGTTG	A	C	40	PASS	NA	GT	0	0	0	0	1
S45	172554	CCATTGTAGG.AAATTTCTTG	A	G	40	PASS	NA	GT	0	0	0	0	1
S45	172590	AAAAAAGTTT.TATTTTTCTT	T	C	40	PASS	NA	GT	0	0	0	0	1
S45	172593	AAAGTTTTAT.TTTTCTTTTT	T	C	40	PASS	NA	GT	0	0	0	0	1
S45	172652	CTACAATAAC.TACTCTGCGA	T	C	40	PASS	NA	GT	0	0	0	0	1
S45	172653	TACAATAACT.ACTCTGCGAA	A	T	40	PASS	NA	GT	0	0	0	0	1
S45	172726	GGAATGATCC.ACGTAACTTG	A	G	40	PASS	NA	GT	0	0	0	0	1
S45	172760	TCGAACTACC.AGAAGGCGCC	A	G	40	PASS	NA	GT	0	0	0	0	1
S45	172775	GCGCCTCGGC.AATGGATCTG	A	G	40	PASS	NA	GT	0	0	0	0	1
S45	172784	CAATGGATCT.GGCAAACAAG	G	T	40	PASS	NA	GT	0	0	0	0	1
S45	172788	GGATCTGGCA.AACAAGATGA	A	C	40	PASS	NA	GT	0	0	0	0	1
S45	172856	ATCTTTCCAC.AACCTTACAG	A	C	40	PASS	NA	GT	0	0	0	0	1
S45	172890	TCTCTTTCTT.ACTTGGGACG	A	T	40	PASS	NA	GT	0	0	0	0	1
S45	173093	CCATCGCAGA.GGAAAAATTT	G	A	40	PASS	NA	GT	0	0	0	0	1
S45	173102	AGGAAAAATT.TCCCATCTTT	T	C	40	PASS	NA	GT	0	0	0	0	1
S45	173117	TCTTTCGCCA.TGTTTTTTCC	T	A	40	PASS	NA	GT	0	0	0	0	1
S45	173144	AAGAGGCCCT.TGCCTATTTT	T	C	40	PASS	NA	GT	0	0	0	0	1
S45	173525	TTGTGTGGAA.TGCCTTAGTC	T	C	40	PASS	NA	GT	0	0	0	0	1
S45	173993	TTGGAAGCGA.TGATCTTTGG	T	C	40	PASS	NA	GT	0	0	0	0	1
S45	174194	TAAAATACAC.CAATCCACAA	C	T	40	PASS	NA	GT	0	0	0	0	1
S45	174341	TTATTACTGT.GGCAGACCGC	G	A	40	PASS	NA	GT	0	0	0	0	1
S45	174673	GCCCCTATCC.CACAGTTAAC	C	G	40	PASS	NA	GT	0	0	0	0	1
S45	174857	TCCCTCGAAG.TAGAGGCTAC	T	C	40	PASS	NA	GT	0	0	0	0	1
S45	174905	GATCTCTAAA.CATCGTCTTT	C	A	40	PASS	NA	GT	0	0	0	0	1
S45	175403	CTGCCGATCG.CTATTCGCAT	C	T	40	PASS	NA	GT	0	0	0	0	1
S45	176487	AAGCTTTTGC.CCTTTTTGCC	C	T	40	PASS	NA	GT	0	0	0	0	1
S45	177004	TTGATGGTCA.GGAATTTTTA	G	A	40	PASS	NA	GT	0	0	0	0	1
S45	177459	TCTTCATTAT.AGCAGATCTG	A	C	40	PASS	NA	GT	0	0	0	0	1
S45	177624	AGTTAAATCT.CATCTTTTCG	C	T	40	PASS	NA	GT	0	0	0	0	1
S45	178900	AATACTCCCG.CGCCCAACTC	C	T	40	PASS	NA	GT	0	0	0	0	1
S45	179044	AATTTGTGAA.TGACACTCTG	T	C	40	PASS	NA	GT	0	0	0	0	1
S45	179764	AAAAATTAGC.CGAAGACATT	C	T	40	PASS	NA	GT	0	0	0	0	1
S45	179770	TAGCCGAAGA.CATTTCTGCT	C	T	40	PASS	NA	GT	0	0	0	0	1
S45	181027	CAACGAACGG.CCTACAATTT	C	T	40	PASS	NA	GT	0	0	0	0	1
S45	181457	AGGAGATCGT.GTTCAACTCG	G	A	40	PASS	NA	GT	0	0	0	0	1
S45	181567	AGATAGGAAC.TCTGACAGAA	T	G	40	PASS	NA	GT	0	0	0	0	1
S45	182410	AATCACAGCC.CTTTTTGGCC	C	T	40	PASS	NA	GT	0	0	0	0	1
S45	182587	TTAAAACGGC.CATCCTTTCT	C	A	40	PASS	NA	GT	0	0	0	0	1
S45	183067	TTAATCGCTT.GGGGGAAATT	G	A	40	PASS	NA	GT	0	0	0	0	1
S45	183406	CTTTCCTAAG.TGAGCTTTCA	T	C	40	PASS	NA	GT	0	0	0	0	1
S45	183415	GTGAGCTTTC.ATCTATTCAA	A	G	40	PASS	NA	GT	0	0	0	0	1
S45	183616	GCATGGCTTT.GGGATTTTTA	G	A	40	PASS	NA	GT	0	0	0	0	1
S45	185335	AAAAACAAGC.TTTCTCGGCG	T	C	40	PASS	NA	GT	0	0	0	0	1
S45	185547	CATCCCGATC.TTTATCCATG	T	A	40	PASS	NA	GT	0	0	0	0	1
S45	185584	TCCTCCCTCT.TTATTCCTGA	T	C	40	PASS	NA	GT	0	0	0	0	1
S45	186755	TTTCACTGCG.CTTGGGAGGT	C	T	40	PASS	NA	GT	0	0	0	0	1
S45	186809	ATGTGGATCT.GCCGGCAGTT	G	T	40	PASS	NA	GT	0	0	0	0	1
S45	186811	GTGGATCTGC.CGGCAGTTTT	C	T	40	PASS	NA	GT	0	0	0	0	1
S45	186920	CGTAATCCGA.CTCAAATTCT	C	T	40	PASS	NA	GT	0	0	0	0	1
S45	186934	AATTCTGAAA.TATCCCCTGG	T	C	40	PASS	NA	GT	0	0	0	0	1
S45	187201	TACGGAAGCC.TGCAGGGACA	T	A	40	PASS	NA	GT	0	0	0	0	1
S45	189332	TCTATATGCT.TATGAATCAA	T	C	40	PASS	NA	GT	0	0	0	0	1
S45	189451	TTCGCCTCGA.ATATTCACGG	A	G	40	PASS	NA	GT	0	0	0	0	1
S45	189663	CCCGTTGTGT.ATAATCTCGT	A	G	40	PASS	NA	GT	0	0	0	0	1
S45	190219	TAACAAAGAA.TTTGCCCCTA	T	A	40	PASS	NA	GT	0	1	0	0	0
S45	190350	AATCTACCCA.TGCCCCGCCC	T	A	40	PASS	NA	GT	0	0	0	0	1
S45	191524	GCCATCATAA.CAAACATGCC	C	T	40	PASS	NA	GT	0	0	0	0	1
S45	191579	GCGATGTTAC.GATAATTCCC	G	A	40	PASS	NA	GT	0	0	0	0	1
S45	191810	GCCCCCTTTC.TGCGAAAGGA	T	C	40	PASS	NA	GT	0	0	0	0	1
S45	192272	ATACGCAGCC.CGATATAGAA	C	T	40	PASS	NA	GT	0	0	0	0	1
S45	192378	CGATATTCCC.CAGACTTCTA	C	G	40	PASS	NA	GT	0	0	0	0	1
S45	192777	CTTCCTCATA.CGTCCCTGTA	C	T	40	PASS	NA	GT	0	0	0	0	1
S45	193375	CTTCCAAAGC.AGCTTGTGAT	A	T	40	PASS	NA	GT	0	0	0	0	1
S45	193409	AATTACAGGA.GCTCCATTGC	G	A	40	PASS	NA	GT	0	0	0	0	1
S45	193878	GTCACAGCAG.CTGTACTTGT	C	T	40	PASS	NA	GT	0	0	0	0	1
S45	194452	CAGATGAGGA.ATGATGATCT	A	G	40	PASS	NA	GT	0	0	0	0	1
S45	194686	CGGCTCCCTT.AGGCATGTTC	A	G	40	PASS	NA	GT	0	0	0	0	1
S45	194714	ATGTTTAAGC.TGCCATATAC	T	C	40	PASS	NA	GT	0	0	0	0	1
S45	194863	GATACGAAAT.TGTAATTGCC	T	G	40	PASS	NA	GT	0	0	0	0	1
S45	194947	GGATTAAAGG.ACCCTGGCCT	A	C	40	PASS	NA	GT	0	0	0	0	1
S45	194967	ATCGGAAGCA.TAAGGGTTCT	T	A	40	PASS	NA	GT	0	0	0	0	1
S45	195051	AATTGACTGC.TTTCCAGATT	T	C	40	PASS	NA	GT	0	0	0	0	1
S45	195163	AATGTTCTTC.TAGCAACTCG	T	A	40	PASS	NA	GT	0	0	0	0	1
S45	195178	ACTCGCACCC.AGTAGGCAAA	A	G	40	PASS	NA	GT	0	0	0	0	1
S45	195250	TATGCTCTCC.TTTGGGTATA	T	C	40	PASS	NA	GT	0	0	0	0	1
S45	195282	CCGACACGAA.TCACCTCTCC	T	C	40	PASS	NA	GT	0	0	0	0	1
S45	195388	TACTGAACAG.TACGCAAAGA	T	A	40	PASS	NA	GT	0	0	0	0	1
S45	195741	AAAATCTTTA.AAAGAATTTT	A	T	40	PASS	NA	GT	0	1	0	0	0
S45	195956	CAAAATATCG.CGTTCTTTTA	C	A	40	PASS	NA	GT	0	0	0	0	1
S45	195995	CTGCCACAAC.CATCAGTCTC	C	T	40	PASS	NA	GT	0	0	0	0	1
S45	196031	TATTAGGAAC.CGTTTGGGGG	C	T	40	PASS	NA	GT	0	0	0	0	1
S45	196070	ATATCAGTTC.CGGACAAGCC	C	T	40	PASS	NA	GT	0	0	0	0	1
S45	196073	TCAGTTCCGG.ACAAGCCAAT	A	G	40	PASS	NA	GT	0	0	0	0	1
S45	196396	AAATCGATTC.AATCTCTTTG	A	C	40	PASS	NA	GT	0	0	0	0	1
S45	196429	CTTCTCACAG.TCCTTTGCAG	T	A	40	PASS	NA	GT	0	0	0	0	1
S45	196549	CCATCATGCA.TACTCAAAAC	T	C	40	PASS	NA	GT	0	0	0	0	1
S45	196574	GATGATCCCC.ATACTCCTAC	A	T	40	PASS	NA	GT	0	0	0	0	1
S45	196680	AAAAACTAAT.TATGCCTTCA	T	C	40	PASS	NA	GT	0	0	0	0	1
S45	196748	CTTGGAGGAG.TGCTATTGCT	T	C	40	PASS	NA	GT	0	0	0	0	1
S45	196767	TTTCTTCACC.CCCAACCCCC	C	T	40	PASS	NA	GT	0	0	0	0	1
S45	196769	TCTTCACCCC.CAACCCCCAG	C	A	40	PASS	NA	GT	0	0	0	0	1
S45	196778	CCAACCCCCA.GACCGAAATT	G	A	40	PASS	NA	GT	0	0	0	0	1
S45	196822	TTCTTTCCCC.TTGGATCCGA	T	G	40	PASS	NA	GT	0	0	0	0	1
S45	196844	ATCACTTGCC.AAACACCCAT	A	C	40	PASS	NA	GT	0	0	0	0	1
S45	196852	CCAAACACCC.ATTGTTGTGT	A	G	40	PASS	NA	GT	0	0	0	0	1
S45	196886	CCAAGTCCGA.TCCCCAAGCA	T	C	40	LCB	NA	GT	0	0	0	0	1
S45	196890	GTCCGATCCC.CAAGCAAAAA	C	T	40	LCB	NA	GT	0	0	0	0	1
S45	196907	AAAGTTCCTC.TATCAGAAAA	T	C	40	LCB	NA	GT	0	0	0	0	1
S45	196929	AACACCCCAC.CAAACCTCCT	C	A	40	LCB	NA	GT	0	0	0	0	1
S45	196942	ACCTCCTGAG.CCCCCTTCTT	C	A	40	LCB	NA	GT	0	0	0	0	1
S45	196954	CCCTTCTTCA.TTCAAGCCCT	T	G	40	LCB	NA	GT	0	0	0	0	1
S45	197123	TCTGCAGAAA.CCGCCTATCA	C	G	40	PASS	NA	GT	0	0	0	0	1
S45	197202	TCCGCCTTAA.ATTGGAATTT	A	T	40	PASS	NA	GT	0	0	0	0	1
S45	197235	CGCTTGTACA.TTGTTCTATT	T	G	40	PASS	NA	GT	0	0	0	0	1
S45	197276	GATAAACAAC.ACTTGCTTTC	A	G	40	PASS	NA	GT	0	0	0	0	1
S45	197348	AAAAATATCA.TTTTTCATAT	T	C	40	PASS	NA	GT	0	0	0	0	1
S45	197374	TCAGGGAAGT.CCTGCTTGAT	C	T	40	PASS	NA	GT	0	0	0	0	1
S45	197387	GCTTGATGAA.AGGTTCTGTT	A	G	40	PASS	NA	GT	0	0	0	0	1
S45	197565	GTCTCTTCGA.AACTTATTTG	A	G	40	PASS	NA	GT	0	0	0	0	1
S45	197621	CCTCAGAGAT.GGCTCCTTTG	G	A	40	PASS	NA	GT	0	0	0	0	1
S45	197630	TGGCTCCTTT.GACCATTTTT	G	A	40	PASS	NA	GT	0	0	0	0	1
S45	197681	CTTTCAAAAG.AGATGGGAAG	A	G	40	PASS	NA	GT	0	0	0	0	1
S45	197789	TTCTTCTTAC.GCGTATCCCT	G	A	40	PASS	NA	GT	0	0	0	0	1
S45	197864	AGCTAAAACA.AGGAGAGATT	A	G	40	PASS	NA	GT	0	0	0	0	1
S45	197927	GCGAACATTC.TTTATCCATA	T	C	40	PASS	NA	GT	0	0	0	0	1
S45	198173	TCGCTACAGG.GGCTATCGGC	G	A	40	PASS	NA	GT	0	0	0	0	1
S45	198242	CTTTCAGCCC.TGATGGTACA	T	C	40	PASS	NA	GT	0	0	0	0	1
S45	198476	AATTAACCAC.ATCCGCAGAC	A	C	40	PASS	NA	GT	0	0	0	0	1
S45	198682	TCATGAGAAA.ACCCATTTTT	A	G	40	PASS	NA	GT	0	0	0	0	1
S45	198685	TGAGAAAACC.CATTTTTAAA	C	T	40	PASS	NA	GT	0	0	0	0	1
S45	198695	CATTTTTAAA.ACGTTTAATT	A	G	40	PASS	NA	GT	0	0	0	0	1
S45	198701	TAAAACGTTT.AATTTATTGT	A	T	40	PASS	NA	GT	0	0	0	0	1
S45	198837	GAAGAAATAC.AACAAGCCTT	A	G	40	PASS	NA	GT	0	0	0	0	1
S45	199610	GAGCTCTTCG.TAACTCTTTA	T	C	40	PASS	NA	GT	0	0	0	0	1
S45	199646	GCTCTTCCCC.AGAAAACTAT	A	G	40	PASS	NA	GT	0	0	0	0	1
S45	199670	ATTTCTTAGC.TGGAGAAACT	T	A	40	PASS	NA	GT	0	0	0	0	1
S45	199697	ACATTCATAT.CGTTAAGCAG	C	T	40	PASS	NA	GT	0	0	0	0	1
S45	199808	CAGATCAAAG.GCTTCGTCTT	G	A	40	PASS	NA	GT	0	0	0	0	1
S45	199823	GTCTTCCGAA.GAAGAAATAA	G	A	40	PASS	NA	GT	0	0	0	0	1
S45	199875	TGTAGGATCC.TAAATTAAGG	T	G	40	PASS	NA	GT	0	0	0	0	1
S45	199923	CTGTTGCTGT.ATTCGGCGAA	A	G	40	PASS	NA	GT	0	0	0	0	1
S45	200826	TCTCCTCCCC.ACGCACAACA	A	T	40	PASS	NA	GT	0	0	0	0	1
S45	200887	TCCCATGTTA.TGCCTCCCAT	T	C	40	PASS	NA	GT	0	0	0	0	1
S45	200896	ATGCCTCCCA.TAAAGAAAAA	T	G	40	PASS	NA	GT	0	0	0	0	1
S45	200900	CTCCCATAAA.GAAAAAACGC	G	T	40	PASS	NA	GT	0	0	0	0	1
S45	201057	AGAAAAAAAC.CAAGATTAAA	C	T	40	PASS	NA	GT	0	0	0	0	1
S45	201390	AAAACCCTCC.TGCTCACCAA	T	C	40	PASS	NA	GT	0	0	0	0	1
S45	201455	ATGAACACCC.TCCTCCAGGC	T	C	40	PASS	NA	GT	0	0	0	0	1
S45	201660	CAAGGAACAA.TGCTCGGCCC	T	C	40	PASS	NA	GT	0	0	0	0	1
S45	202912	CATCCCAATA.GAGATAGGAT	G	A	40	PASS	NA	GT	0	0	0	0	1
S45	204566	AATGTTGTGT.GGTTTTAATA	G	A	40	PASS	NA	GT	0	0	0	0	1
S45	204740	AAGTCTCTCA.TAGAGCAAAA	T	C	40	PASS	NA	GT	0	0	0	0	1
S45	205295	GTCCCGCATG.GGAGAAGGCT	G	A	40	PASS	NA	GT	0	0	0	0	1
S45	206686	CTCGTCTAGA.CAAAACGTTA	C	A	40	PASS	NA	GT	0	0	0	0	1
S45	206815	ACATCCCCCT.TTCTCATATT	T	G	40	PASS	NA	GT	0	0	0	0	1
S45	206824	TTTCTCATAT.TTGCATTTTG	T	G	40	PASS	NA	GT	0	0	0	0	1
S45	206845	ATCGAACCAA.TTTTCAATCG	T	C	40	PASS	NA	GT	0	0	0	0	1
S45	206854	ATTTTCAATC.GCAATCCTTC	G	A	40	PASS	NA	GT	0	0	0	0	1
S45	206917	GAGGAATTTC.TTTCTACAAA	T	C	40	PASS	NA	GT	0	0	0	0	1
S45	206971	GTTTATTTTC.TAACAACTAT	T	C	40	PASS	NA	GT	0	0	0	0	1
S45	207005	CGAACGTACG.ATAGGACTCA	A	G	40	PASS	NA	GT	0	0	0	0	1
S45	207032	CGGCATTGGG.GCCACAACCT	G	C	40	PASS	NA	GT	0	0	0	0	1
S45	207072	GCGAAAACCG.TAGATCTACC	T	A	40	PASS	NA	GT	0	0	0	0	1
S45	207132	ATCCGCTTAA.CTAAAAAACA	C	A	40	PASS	NA	GT	0	0	0	0	1
S45	207151	AACAACAAGG.ACTCTTCTCA	A	G	40	PASS	NA	GT	0	0	0	0	1
S45	207158	AGGACTCTTC.TCATACCTTA	T	A	40	PASS	NA	GT	0	0	0	0	1
S45	207226	AATTTATCAA.AGAGACTATT	A	T	40	PASS	NA	GT	0	0	0	0	1
S45	207329	AGAAACACAG.ATATGGGGAA	A	G	40	PASS	NA	GT	0	0	0	0	1
S45	207487	TTGTTGGACT.TGAAGAGAAC	T	C	40	PASS	NA	GT	0	0	0	0	1
S45	207754	ACATTCAACA.AGGGTTGGAC	A	G	40	PASS	NA	GT	0	0	0	0	1
S45	207856	TAGACTCCTC.ACCAGATATC	A	G	40	PASS	NA	GT	0	0	0	0	1
S45	207864	TCACCAGATA.TCTTTTCCTT	T	G	40	PASS	NA	GT	0	0	0	0	1
S45	207885	TTTCCTCTTA.GCGAACAATA	G	A	40	PASS	NA	GT	0	0	0	0	1
S45	207889	CTCTTAGCGA.ACAATATCCT	A	C	40	PASS	NA	GT	0	0	0	0	1
S45	207976	GTATTATAGC.ACAATACATC	A	G	40	PASS	NA	GT	0	0	0	0	1
S45	207991	ACATCGTGGG.AAACCTTTCT	A	G	40	PASS	NA	GT	0	0	0	0	1
S45	208012	CGGAAGGATT.TTTTCTGGAC	T	G	40	PASS	NA	GT	0	0	0	0	1
S45	208022	TTTTCTGGAC.AACCCCTCTC	A	G	40	PASS	NA	GT	0	0	0	0	1
S45	208088	CTGGCATCGT.ATTCAGCAAT	A	G	40	PASS	NA	GT	0	0	0	0	1
S45	208212	TCCCGATTAG.TTCGTTGTGA	T	C	40	PASS	NA	GT	0	0	0	0	1
S45	208292	ACAAGCTCTT.ACTTCTATCC	A	G	40	PASS	NA	GT	0	0	0	0	1
S45	208405	GGGAGATCTC.AATTAACAAA	A	C	40	PASS	NA	GT	0	0	0	0	1
S45	208442	AAAACTTAAC.TCCTCCGTGC	T	C	40	PASS	NA	GT	0	0	0	0	1
S45	208463	GCACATTTAC.AATACACTTC	A	G	40	PASS	NA	GT	0	0	0	0	1
S45	208679	TGAAACAACA.GTTTGTCGCG	G	A	40	PASS	NA	GT	0	0	0	0	1
S45	208810	GGATACATCA.ATGGATTTCT	A	G	40	PASS	NA	GT	0	0	0	0	1
S45	209014	CGGCTTTACA.AGCCTTTTAT	A	T	40	PASS	NA	GT	0	0	0	0	1
S45	209018	TTTACAAGCC.TTTTATAAAA	T	G	40	PASS	NA	GT	0	0	0	0	1
S45	209045	CAGAACACGT.TTTCTGGGGC	T	G	40	PASS	NA	GT	0	0	0	0	1
S45	209068	CAGATACAAC.ACGCGACCTT	A	T	40	PASS	NA	GT	0	0	0	0	1
S45	209109	AATGGCAGCA.GGCTGCAGGC	G	A	40	PASS	NA	GT	0	0	0	0	1
S45	209141	TCTAAAAAGC.GATACAAAGA	G	C	40	PASS	NA	GT	0	0	0	0	1
S45	209187	AAACTTGCTC.TCTGTCATCT	T	G	40	PASS	NA	GT	0	0	0	0	1
S45	209209	GGATAACATC.GCAATCAAAG	G	T	40	PASS	NA	GT	0	0	0	0	1
S45	209222	ATCAAAGCCC.TCTCTTCTCT	T	G	40	PASS	NA	GT	0	0	0	0	1
S45	209229	CCCTCTCTTC.TCTAGCATGC	T	G	40	PASS	NA	GT	0	0	0	0	1
S45	209499	AAACAAACTG.TTTCCATAAA	T	C	40	PASS	NA	GT	0	0	0	0	1
S45	209712	AAGGGTGGTC.TAACATATGT	T	C	40	PASS	NA	GT	0	0	0	0	1
S45	209879	AAGTAGGGTG.CTGATGATAC	C	T	40	PASS	NA	GT	0	0	0	0	1
S45	210083	CTATCCCCAA.GACTCCTCGC	G	T	40	PASS	NA	GT	0	0	0	0	1
S45	210110	GCGTAGTATG.GCTGTCTGTA	G	A	40	PASS	NA	GT	0	0	0	0	1
S45	210127	GTAATAATGA.TACCTAACTC	T	C	40	PASS	NA	GT	0	0	0	0	1
S45	210128	TAATAATGAT.ACCTAACTCT	A	T	40	PASS	NA	GT	0	0	0	0	1
S45	210145	TCTTTCACCC.TAAAAACTTT	T	C	40	PASS	NA	GT	0	0	0	0	1
S45	210385	CATAAACTGA.TAATCTTCGA	T	C	40	PASS	NA	GT	0	0	0	0	1
S45	210542	TGGCGAATAC.TCTTCCTTTT	T	G	40	PASS	NA	GT	0	0	0	0	1
S45	210632	CAAGCTTTCA.GAAGGTTCTG	G	A	40	PASS	NA	GT	0	0	0	0	1
S45	210654	GAAAAAAATA.ATCAAAGAGC	A	C	40	PASS	NA	GT	0	0	0	0	1
S45	210665	TCAAAGAGCT.TCGCCCCCCC	T	C	40	PASS	NA	GT	0	0	0	0	1
S45	210687	TTAAGAAAGG.AGAGTCTAGT	A	G	40	PASS	NA	GT	0	0	0	0	1
S45	210696	GAGAGTCTAG.TGACAACTTT	T	A	40	PASS	NA	GT	0	0	0	0	1
S45	210701	TCTAGTGACA.ACTTTTCATA	A	G	40	PASS	NA	GT	0	0	0	0	1
S45	210750	GAGATAATCT.ATGTTTTTGA	A	G	40	PASS	NA	GT	0	0	0	0	1
S45	210777	CAACCACAGT.ACGACCACAC	A	G	40	PASS	NA	GT	0	0	0	0	1
S45	210787	ACGACCACAC.ATATACTTAT	A	T	40	PASS	NA	GT	0	0	0	0	1
S45	210912	AAGCTCCCAT.AACTCCTCGA	A	C	40	PASS	NA	GT	0	0	0	0	1
S45	211001	CCCGTCTGTT.TCCTTCAACT	T	C	40	PASS	NA	GT	0	0	0	0	1
S45	211089	TCGATCCTGG.CTACTGAATC	C	T	40	PASS	NA	GT	0	0	0	0	1
S45	211090	CGATCCTGGC.TACTGAATCG	T	A	40	PASS	NA	GT	0	0	0	0	1
S45	211221	CTTCCCAAAT.CCTATGCCCG	C	G	40	PASS	NA	GT	0	0	0	0	1
S45	211273	CCAATTTGAG.TAAAAGTTTC	T	C	40	PASS	NA	GT	0	0	0	0	1
S45	211487	CGCGTCGAAT.AATTTCTGGC	A	G	40	PASS	NA	GT	0	0	0	0	1
S45	211536	TTGTTTTGCC.TCTTTCCAGC	T	C	40	PASS	NA	GT	0	0	0	0	1
S45	211586	AACGCCCCCA.TTCTTGCTCC	T	C	40	PASS	NA	GT	0	0	0	0	1
S45	211597	TCTTGCTCCA.TATTTCCTAG	T	C	40	PASS	NA	GT	0	0	0	0	1
S45	211616	GATCTTTCAC.TCGAGGATTC	T	G	40	PASS	NA	GT	0	0	0	0	1
S45	211751	TGATGTTGAC.TACTCCCATA	T	A	40	PASS	NA	GT	0	0	0	0	1
S45	211841	CAAAGGTCTT.ACCATTACAA	A	C	40	PASS	NA	GT	0	0	0	0	1
S45	211872	AAGATAAAAG.TGACGATAAG	T	C	40	PASS	NA	GT	0	0	0	0	1
S45	211895	ACAAAGAAGC.AAGCAGAGAA	A	T	40	PASS	NA	GT	0	0	0	0	1
S45	211897	AAAGAAGCAA.GCAGAGAAAG	G	T	40	PASS	NA	GT	0	0	0	0	1
S45	211906	AGCAGAGAAA.GAAGAAAAGG	G	T	40	PASS	NA	GT	0	0	0	0	1
S45	211962	TTCGCTATGG.AAAGCAAACG	A	G	40	PASS	NA	GT	0	0	0	0	1
S45	212012	CAATAGGCCG.TGGGCCCCAT	T	C	40	PASS	NA	GT	0	0	0	0	1
S45	212031	TTTCAATGAA.GTATCTCTTC	G	A	40	PASS	NA	GT	0	0	0	0	1
S45	212032	TTCAATGAAG.TATCTCTTCC	T	A	40	PASS	NA	GT	0	0	0	0	1
S45	212049	TCCAAACGCC.TGCTCAATCA	T	C	40	PASS	NA	GT	0	0	0	0	1
S45	212171	GTATGGCTTT.GGTCTCAAGA	G	A	40	PASS	NA	GT	0	0	0	0	1
S45	212210	TCTTAATCCC.TGCTTTTTTT	T	C	40	PASS	NA	GT	0	0	0	0	1
S45	212226	TTTTAAGCAT.ACGAAAGCAC	A	G	40	PASS	NA	GT	0	0	0	0	1
S45	212332	TGCTAAAACT.AACAGGGCCT	A	C	40	PASS	NA	GT	0	0	0	0	1
S45	212359	CTGGGATCGG.TGGACGCTCT	T	G	40	PASS	NA	GT	0	0	0	0	1
S45	212412	CCCGCTAAAG.TCTCTTCTAA	T	C	40	PASS	NA	GT	0	0	0	0	1
S45	212452	CTAAACGTTC.CATTAAAGCA	C	T	40	PASS	NA	GT	0	0	0	0	1
S45	212529	CCATCAGAAA.TTTCATCCGA	T	G	40	PASS	NA	GT	0	0	0	0	1
S45	212545	CCGAAGAACA.TGCCTCGGGT	T	G	40	PASS	NA	GT	0	0	0	0	1
S45	212550	GAACATGCCT.CGGGTTCCTC	C	T	40	PASS	NA	GT	0	0	0	0	1
S45	212623	GTTCTGTAAC.ACCCATCGAT	A	T	40	PASS	NA	GT	0	0	0	0	1
S45	212674	GATACAACCA.TACTCCTTCT	T	G	40	PASS	NA	GT	0	0	0	0	1
S45	212715	TAACTCTTAA.TTTTACCCGA	T	C	40	PASS	NA	GT	0	0	0	0	1
S45	212729	ACCCGAGCCA.ATCTTCTCTT	A	C	40	PASS	NA	GT	0	0	0	0	1
S45	212785	AACGAATGGG.ATGACGCATT	A	G	40	PASS	NA	GT	0	0	0	0	1
S45	213004	GGGATTCAAC.GGCGGTATCT	G	A	40	PASS	NA	GT	0	0	0	0	1
S45	213018	GTATCTTCCA.AGAAATCCCC	A	G	40	PASS	NA	GT	0	0	0	0	1
S45	213043	AGCTCTCCCC.TCCTTCTCCG	T	G	40	PASS	NA	GT	0	0	0	0	1
S45	213064	CTTCTGCCTG.TAAAGAAATC	T	C	40	PASS	NA	GT	0	0	0	0	1
S45	213073	GTAAAGAAAT.CGGATGCTGG	C	T	40	PASS	NA	GT	0	0	0	0	1
S45	213340	ATTTTTCCAC.CGCTTTCATT	C	A	40	PASS	NA	GT	0	0	0	0	1
S45	213445	GATTGGATTC.TACCATTTCT	T	C	40	PASS	NA	GT	0	0	0	0	1
S45	213607	TTCTTTCTGC.GCGGACTTTC	G	A	40	PASS	NA	GT	0	0	0	0	1
S45	213679	CGACCTCTCC.AAAATCCTCT	A	G	40	PASS	NA	GT	0	0	0	0	1
S45	213703	CATTGTGACG.GCAATGAAAA	G	A	40	PASS	NA	GT	0	0	0	0	1
S45	213771	TTCAGTCTAG.TCTGATCTTG	T	C	40	PASS	NA	GT	0	0	0	0	1
S45	213792	TTGGACAACG.TTGGATCTTT	T	C	40	PASS	NA	GT	0	0	0	0	1
S45	213800	CGTTGGATCT.TTTAATGCAA	T	C	40	PASS	NA	GT	0	0	0	0	1
S45	213817	CAAGAAGACG.CTCCTCTAGA	C	T	40	PASS	NA	GT	0	0	0	0	1
S45	213842	GTCCTCCTCC.CTAAGTAAAG	C	T	40	PASS	NA	GT	0	0	0	0	1
S45	213856	GTAAAGAAAT.TAGTTTCGGC	T	G	40	PASS	NA	GT	0	0	0	0	1
S45	213872	CGGCAAAAGA.GTTAAAAAAT	G	T	40	PASS	NA	GT	0	0	0	0	1
S45	213895	TTTTGTCTTC.CACCTCTTTC	C	T	40	PASS	NA	GT	0	0	0	0	1
S45	213937	GTTCCTTACC.ATTGATTAAA	A	G	40	PASS	NA	GT	0	0	0	0	1
S45	213991	AGCGAAAACG.CAAAATAATT	C	T	40	PASS	NA	GT	0	0	0	0	1
S45	214060	CTTCTTCCCT.AGTGAGAAGA	A	G	40	PASS	NA	GT	0	0	0	0	1
S45	214132	CTTCAGAACG.TTTAGCCAAC	T	C	40	PASS	NA	GT	0	0	0	0	1
S45	214186	TCTGCCGCTC.CACGTCCGCT	C	T	40	PASS	NA	GT	0	0	0	0	1
S45	214225	CCATCCCCGC.AAGGAAAATT	A	G	40	PASS	NA	GT	0	0	0	0	1
S45	214376	TTGGGCTGCC.TCAGCAGCTT	T	C	40	PASS	NA	GT	0	0	0	0	1
S45	214532	GGCCTAAAAA.TACCTCTCAC	T	C	40	PASS	NA	GT	0	0	0	0	1
S45	214544	CCTCTCACAC.TAACTTTCTT	T	C	40	PASS	NA	GT	0	0	0	0	1
S45	214569	TCGGTTTTTA.CATGTAAGAA	C	A	40	PASS	NA	GT	0	0	0	0	1
S45	214580	ATGTAAGAAA.AGTTTGTAAA	A	T	40	PASS	NA	GT	0	0	0	0	1
S45	214760	CGCTCCCACG.GAGCGAAGCC	G	A	40	PASS	NA	GT	0	0	0	0	1
S45	214788	CAACATCCCC.TTCTTTATTT	T	A	40	PASS	NA	GT	0	0	0	0	1
S45	215091	GTCCTGGCAA.CTCCGTTTTT	C	A	40	PASS	NA	GT	0	0	0	0	1
S45	215144	TCACACATCA.AATCTTGTAC	A	G	40	PASS	NA	GT	0	0	0	0	1
S45	215388	TTTCTTCCAT.TTGATCATAG	T	G	40	PASS	NA	GT	0	0	0	0	1
S45	215616	CAATAGCAAA.CAACCATCCT	C	T	40	PASS	NA	GT	0	0	0	0	1
S45	216146	TGCCGGCACT.CTCCTTAGAG	C	T	40	PASS	NA	GT	0	0	0	0	1
S45	216475	TAGCGGTTCA.ATCGGGTGAT	A	G	40	PASS	NA	GT	0	0	0	0	1
S45	216975	TTTGACCTAG.CGTCCTCTTC	C	T	40	PASS	NA	GT	0	0	0	0	1
S45	216977	TGACCTAGCG.TCCTCTTCCT	T	G	40	PASS	NA	GT	0	0	0	0	1
S45	217073	GCTAGGGATT.GCCTGCGACA	G	A	40	PASS	NA	GT	0	0	0	0	1
S45	217486	GTAAGAGTAT.ATTTGCTTTG	A	G	40	PASS	NA	GT	0	0	0	0	1
S45	217750	CATTAAGAAC.CTGCATAGAA	C	T	40	PASS	NA	GT	0	0	0	0	1
S45	217777	CCAGCGTCCA.TTCCTGTTGA	T	C	40	PASS	NA	GT	0	0	0	0	1
S45	217834	TTTGGCTTTG.TGTCAAATAA	T	C	40	PASS	NA	GT	0	0	0	0	1
S45	217854	TCGTGTTGAT.TCGTTTGCAC	T	C	40	PASS	NA	GT	0	0	0	0	1
S45	217864	TCGTTTGCAC.TAGCGTATGC	T	C	40	PASS	NA	GT	0	0	0	0	1
S45	217903	AAGGACTCGC.ATTATCGAAT	A	T	40	PASS	NA	GT	0	0	0	0	1
S45	217970	GGTCGGCCCT.TTGATCTCAT	T	C	40	PASS	NA	GT	0	0	0	0	1
S45	217978	CTTTGATCTC.ATACTTATTT	A	G	40	PASS	NA	GT	0	0	0	0	1
S45	217988	ATACTTATTT.TCATCGTACT	T	G	40	PASS	NA	GT	0	0	0	0	1
S45	218017	TTTGTAGGGG.ATTATAATAA	A	G	40	PASS	NA	GT	0	0	0	0	1
S45	218250	TTAGCTAAAG.CGCTAAGAAA	C	A	40	PASS	NA	GT	0	0	0	0	1
S45	218297	CTGTCCTTCT.CTACTTTCTA	C	T	40	PASS	NA	GT	0	0	0	0	1
S45	218434	GATTTAAGAA.GTTTTCCTGC	G	A	40	PASS	NA	GT	0	0	0	0	1
S45	218761	GGCACACCCC.ATTTCTTTCT	A	T	40	PASS	NA	GT	0	0	0	0	1
S45	218779	CTTCTATATA.CGTAGTTTGT	C	A	40	PASS	NA	GT	0	0	0	0	1
S45	218780	TTCTATATAC.GTAGTTTGTA	G	T	40	PASS	NA	GT	0	0	0	0	1
S45	218783	TATATACGTA.GTTTGTAATT	G	T	40	PASS	NA	GT	0	0	0	0	1
S45	218807	GTCTGGTGGT.ACAGTTAAGG	A	G	40	PASS	NA	GT	0	0	0	0	1
S45	218819	AGTTAAGGTT.GCGCAAAATG	G	T	40	PASS	NA	GT	0	0	0	0	1
S45	218828	TGCGCAAAAT.GTTCGTTGTT	G	T	40	PASS	NA	GT	0	0	0	0	1
S45	218837	TGTTCGTTGT.TGAAGCTCTT	T	C	40	PASS	NA	GT	0	0	0	0	1
S45	218838	GTTCGTTGTT.GAAGCTCTTG	G	T	40	PASS	NA	GT	0	0	0	0	1
S45	218855	TTGAAATTTA.GCTTTGACTT	G	T	40	PASS	NA	GT	0	0	0	0	1
S45	218879	AACTACTGTA.TCCTTATTTG	T	C	40	PASS	NA	GT	0	0	0	0	1
S45	218880	ACTACTGTAT.CCTTATTTGC	C	T	40	PASS	NA	GT	0	0	0	0	1
S45	218883	ACTGTATCCT.TATTTGCTTG	T	C	40	PASS	NA	GT	0	0	0	0	1
S45	219034	GCGTAATACC.GTTAGCTTCT	G	T	40	PASS	NA	GT	0	0	0	0	1
S45	219036	GTAATACCGT.TAGCTTCTAA	T	C	40	PASS	NA	GT	0	0	0	0	1
S45	219286	CCTTGACCAC.TTCTCCTTTA	T	C	40	PASS	NA	GT	0	0	0	0	1
S45	219345	ACTTCTGGAG.ATGGTAATGC	A	G	40	PASS	NA	GT	0	0	0	0	1
S45	219380	GGCATTGATG.TCCGTGTCAC	T	G	40	PASS	NA	GT	0	0	0	0	1
S45	219383	ATTGATGTCC.GTGTCACTTA	G	T	40	PASS	NA	GT	0	0	0	0	1
S45	219384	TTGATGTCCG.TGTCACTTAA	T	C	40	PASS	NA	GT	0	0	0	0	1
S45	219412	GTGTTGCATA.TGGAATCATT	T	C	40	PASS	NA	GT	0	0	0	0	1
S45	219446	AATGATCGCT.CTATCCCCTC	C	T	40	PASS	NA	GT	0	0	0	0	1
S45	219469	AGGCTAATTC.AGTTTCCATA	A	T	40	PASS	NA	GT	0	0	0	0	1
S45	219493	GATTAAATGC.GTCCATCCAA	G	A	40	PASS	NA	GT	0	0	0	0	1
S45	219511	AAGCTTTCAG.TACCCACTTT	T	A	40	PASS	NA	GT	0	0	0	0	1
S45	219557	GGTTAAAGAA.ACTGGAACGT	A	T	40	PASS	NA	GT	0	0	0	0	1
S45	219567	ACTGGAACGT.TTGGGCCTAA	T	C	40	PASS	NA	GT	0	0	0	0	1
S45	219587	TGCCAAGCAC.TTTTCCAGCA	T	A	40	PASS	NA	GT	0	0	0	0	1
S45	219609	ATTCGGATAT.TCTCTCCAAT	T	C	40	PASS	NA	GT	0	0	0	0	1
S45	219803	TTTTATGACT.ACCTTAATGG	A	G	40	PASS	NA	GT	0	0	0	0	1
S45	219804	TTTATGACTA.CCTTAATGGC	C	T	40	PASS	NA	GT	0	0	0	0	1
S45	219861	GCTTGTTCTG.TCTCGTTAAG	T	C	40	PASS	NA	GT	0	0	0	0	1
S45	219918	GCTGCAGATA.TACCAGCTAC	T	C	40	PASS	NA	GT	0	0	0	0	1
S45	219922	CAGATATACC.AGCTACCTGA	A	T	40	PASS	NA	GT	0	0	0	0	1
S45	219933	GCTACCTGAG.TCATAGGTAG	T	C	40	PASS	NA	GT	0	0	0	0	1
S45	219994	TGGTAGTCAC.TAATACTTTG	T	C	40	PASS	NA	GT	0	0	0	0	1
S45	220003	CTAATACTTT.GGCTGTATTT	G	T	40	PASS	NA	GT	0	0	0	0	1
S45	220010	TTTGGCTGTA.TTTTGTTTAA	T	C	40	PASS	NA	GT	0	0	0	0	1
S45	220012	TGGCTGTATT.TTGTTTAATG	T	G	40	PASS	NA	GT	0	0	0	0	1
S45	220593	GAACGCAATG.CGATTCAAAG	C	T	40	PASS	NA	GT	0	0	0	0	1
S45	220780	GGACGCACAA.CGTACTAGAA	C	T	40	PASS	NA	GT	0	0	0	0	1
S45	222029	ATTAGAAAGT.GCTTTACAGG	G	A	40	PASS	NA	GT	0	0	0	0	1
S45	222040	CTTTACAGGG.AAGCGAGCAT	A	C	40	PASS	NA	GT	0	0	0	0	1
S45	222436	ATGCCACCAA.AGCACTAGAA	A	G	40	PASS	NA	GT	0	0	0	0	1
S45	222456	GAGGTAAAAA.TCCAATTAGA	T	C	40	PASS	NA	GT	0	0	0	0	1
S45	222529	ACGCATTGCA.CGGGTATGCG	C	G	40	PASS	NA	GT	0	0	0	0	1
S45	222705	CGTTTAGAGA.CTCTAGAAGA	C	T	40	PASS	NA	GT	0	0	0	0	1
S45	223209	CAGAAACGAC.CGTGTCTTCT	C	A	40	PASS	NA	GT	0	0	0	0	1
S45	223274	ATACCGTTTT.TCACTTCGAA	T	G	40	PASS	NA	GT	0	0	0	0	1
S45	223309	ACTAACTGCC.TCCACTGATA	T	G	40	PASS	NA	GT	0	0	0	0	1
S45	223388	GTATATTGTG.CAAGCTCTTC	C	T	40	PASS	NA	GT	0	0	0	0	1
S45	223409	GTAAGTTTTG.TTTTTTGCTC	T	C	40	PASS	NA	GT	0	0	0	0	1
S45	223454	ACCAGATTCT.TTTGATTGGT	T	G	40	PASS	NA	GT	0	0	0	0	1
S45	223872	GACTTTTAAG.TTCTCCTTGA	T	C	40	PASS	NA	GT	0	0	0	0	1
S45	223999	TTCCAACACT.TTGTGAAAAC	T	C	40	PASS	NA	GT	0	0	0	0	1
S45	224097	TTAGTGTTAC.TTGCCCGTGT	T	C	40	PASS	NA	GT	0	0	0	0	1
S45	224349	AAGAACTAAA.GCGAAAACCA	G	A	40	PASS	NA	GT	0	0	0	0	1
S45	224681	TGTTCCTGGC.TAAGAAAATC	T	C	40	PASS	NA	GT	0	0	0	0	1
S45	225024	CAAGAAGATC.TCCCCGTTCT	T	C	40	PASS	NA	GT	0	0	0	0	1
S45	225030	GATCTCCCCG.TTCTTCTTCT	T	C	40	PASS	NA	GT	0	0	0	0	1
S45	225048	CTGTAAAAAG.CGCTTCCTTT	C	T	40	PASS	NA	GT	0	0	0	0	1
S45	225273	ATTGTTCCAA.GCGTTGAATA	G	T	40	PASS	NA	GT	0	0	0	0	1
S45	226459	CTATTTGTTC.TGACAAAGTT	T	C	40	PASS	NA	GT	0	0	0	0	1
S45	226510	TAGCCGTTGC.AGGGTTGTTC	A	T	40	PASS	NA	GT	0	0	0	0	1
S45	226636	AAGTTTTCAA.AGCTCCGGCA	A	C	40	PASS	NA	GT	0	0	0	0	1
S45	226666	CAGAAACGGA.CGATCCGCTC	C	T	40	PASS	NA	GT	0	0	0	0	1
S45	226779	GGCGATGAGG.TAATGTCCGG	T	C	40	PASS	NA	GT	0	0	0	0	1
S45	226955	TTTCTTCCCT.TCATTAGAAG	T	G	40	PASS	NA	GT	0	0	0	0	1
S45	226978	CTGTAATAAC.TCTTTCCGCG	T	A	40	PASS	NA	GT	0	0	0	0	1
S45	227178	TTGAGTTTAT.CAATAACTTC	C	T	40	PASS	NA	GT	0	0	0	0	1
S45	227191	TAACTTCTTG.TTTCGCTTGG	T	G	40	PASS	NA	GT	0	0	0	0	1
S45	227220	TTGATGTTAT.CAATATCTGC	C	T	40	PASS	NA	GT	0	0	0	0	1
S45	227224	TGTTATCAAT.ATCTGCTTGA	A	T	40	PASS	NA	GT	0	0	0	0	1
S45	227229	TCAATATCTG.CTTGATGAGA	C	T	40	PASS	NA	GT	0	0	0	0	1
S45	227239	CTTGATGAGA.CTGATTTGTA	C	A	40	PASS	NA	GT	0	0	0	0	1
S45	227240	TTGATGAGAC.TGATTTGTAT	T	G	40	PASS	NA	GT	0	0	0	0	1
S45	227244	TGAGACTGAT.TTGTATCTAA	T	C	40	PASS	NA	GT	0	0	0	0	1
S45	227358	TCAAAGTTTC.TCTTAGCCTC	T	C	40	PASS	NA	GT	0	0	0	0	1
S45	227374	CCTCGTCATA.GGTATTTGCA	G	T	40	PASS	NA	GT	0	0	0	0	1
S45	227536	ACGACTTGGT.GGCGTTGGTT	G	A	40	PASS	NA	GT	0	0	0	0	1
S45	228150	GTAACTTTCG.CTGGTGTAGC	C	T	40	PASS	NA	GT	0	0	0	0	1
S45	228544	ACAAATGAAT.TCCATCGAAA	T	C	40	PASS	NA	GT	0	0	0	0	1
S45	228595	TGTCTCCTAA.TCCAGAACGA	T	A	40	PASS	NA	GT	0	0	0	0	1
S45	229283	GGAAAAAGAA.GTCCTAAGAA	G	A	40	PASS	NA	GT	0	0	0	0	1
S45	229488	TTGCTAGGGG.GTGGATTAAT	G	A	40	PASS	NA	GT	0	0	0	0	1
S45	229674	AAGAAGCTAA.AGAGGTCGCA	A	G	40	PASS	NA	GT	0	0	0	0	1
S45	229875	CTTCTACAAT.CGCATGCACA	C	G	40	PASS	NA	GT	0	0	0	0	1
S45	229926	GCACGCGCAC.CCCAGGTAAA	C	T	40	PASS	NA	GT	0	0	0	0	1
S45	231752	TTTTACGAGC.GCTTCACTTG	G	A	40	PASS	NA	GT	0	0	0	0	1
S45	232023	GGCTTTGAAA.ACTTTACAAC	A	G	40	PASS	NA	GT	0	0	0	0	1
S45	232312	TCTTTCCATT.CACCAGAACG	C	A	40	PASS	NA	GT	0	0	0	0	1
S45	232835	TATCCCTAAA.CAACACTTCT	C	A	40	PASS	NA	GT	0	0	0	0	1
S45	232927	TTTATTTCTT.TATCAAAACC	T	C	40	PASS	NA	GT	0	0	0	0	1
S45	232967	CTCGTATACT.CTCTCTCGGC	C	T	40	PASS	NA	GT	0	0	0	0	1
S45	232987	CCCTAAAAAA.GTTGCTTGAA	G	C	40	PASS	NA	GT	0	0	0	0	1
S45	232991	AAAAAAGTTG.CTTGAATAGA	C	G	40	PASS	NA	GT	0	0	0	0	1
S45	235373	TTATTACACC.GCCTCGAATA	G	A	40	PASS	NA	GT	0	0	0	0	1
S45	235507	TACACACCGG.TCTCAAGATG	T	C	40	PASS	NA	GT	0	0	0	0	1
S45	236129	AAAACCAAAA.ACCCCGCTCT	A	G	40	PASS	NA	GT	0	0	0	0	1
S45	237467	CAAATTCAGC.GCACTCCAAA	G	A	40	PASS	NA	GT	0	0	0	0	1
S45	238812	TTTCCACACC.CCCTAAAGAA	C	T	40	PASS	NA	GT	0	0	0	0	1
S45	238815	CCACACCCCC.TAAAGAAGAA	T	A	40	PASS	NA	GT	0	0	0	0	1
S45	239333	ATGATGAAAG.TGTTCATGTG	T	C	40	PASS	NA	GT	0	0	0	0	1
S45	239807	CTTTGGTAGC.TATTAAACGA	T	C	40	PASS	NA	GT	0	0	0	0	1
S45	240766	GAACAGTTTG.CCTATTGCCT	C	G	40	PASS	NA	GT	0	0	0	0	1
S45	240813	CGTCTTCTTT.GGAAGAAAAT	G	A	40	PASS	NA	GT	0	0	0	0	1
S45	240977	ACTTCTAATA.GTTCTTCTTG	G	A	40	PASS	NA	GT	0	0	0	0	1
S45	241165	AGTTCCTGCT.ATCACATGGT	A	G	40	PASS	NA	GT	0	0	0	0	1
S45	241185	CTTCAGGAGA.AACTTTTACC	A	G	40	PASS	NA	GT	0	0	0	0	1
S45	241317	GAGAAATAAC.AATCTTCATG	A	G	40	PASS	NA	GT	0	0	0	0	1
S45	241611	TTTCTTGAGA.TCGTTTGTCG	T	G	40	PASS	NA	GT	0	0	0	0	1
S45	242107	AAGGTGAAGA.AAAGGATAAA	A	G	40	PASS	NA	GT	0	0	0	0	1
S45	243232	ATCCAGAACT.TTTTGTTTGG	T	C	40	PASS	NA	GT	0	0	0	0	1
S45	243361	CAACTACCTC.CCAAAAAGAG	C	T	40	PASS	NA	GT	0	0	0	0	1
S45	243991	AAGCAGTGTT.ATTTCAGGGT	A	T	40	PASS	NA	GT	0	0	0	0	1
S45	243994	CAGTGTTATT.TCAGGGTAAG	T	C	40	PASS	NA	GT	0	0	0	0	1
S45	245007	TTTTCGGAGT.GCTCCATCAA	G	T	40	PASS	NA	GT	0	0	0	0	1
S45	246190	ACGGGAAGAC.TATAGAAGTA	T	C	40	PASS	NA	GT	0	0	0	0	1
S45	246382	ATTTTAATCC.CCATGATCGT	C	T	40	PASS	NA	GT	0	0	0	0	1
S45	246467	TCCCTTGGGT.ATCAATGCCT	A	G	40	PASS	NA	GT	0	0	0	0	1
S45	247649	TTTGGGAACC.AATTTCTTCT	A	T	40	PASS	NA	GT	0	0	0	0	1
S45	247985	CGAAAGGAAT.TGCGAAAGTA	T	C	40	PASS	NA	GT	0	0	0	0	1
S45	248105	TCTCGTTTCC.TTTAGAGTGG	T	C	40	PASS	NA	GT	0	0	0	0	1
S45	249299	CCAAGGCTTG.CTTAAGACTA	C	T	40	PASS	NA	GT	0	0	0	0	1
S45	249884	GCTTGAAGAA.ACGCTAAAGA	A	T	40	PASS	NA	GT	0	0	0	0	1
S45	250056	TATGTTCTGG.TAGGGAGAGA	T	G	40	PASS	NA	GT	0	0	0	0	1
S45	250299	TCGCGTCGTA.AGCACTAGGA	A	T	40	PASS	NA	GT	0	0	0	0	1
S45	250339	GAAAATGGTT.TTAGGGTGAA	T	C	40	PASS	NA	GT	0	0	0	0	1
S45	250893	GATTATATAA.CTGACTGTGA	C	T	40	PASS	NA	GT	0	0	0	0	1
S45	252132	TTGAGGGTTC.CTGAGAGAAA	C	T	40	PASS	NA	GT	0	0	0	0	1
S45	252670	GAAAAAATTT.AGAAGAAAAC	A	G	40	PASS	NA	GT	0	0	0	0	1
S45	252796	TATTGACTCG.TATAGTAGAA	T	C	40	PASS	NA	GT	0	0	0	0	1
S45	254155	TACAAGCTTC.AGGGGTGTCT	A	T	40	PASS	NA	GT	0	0	0	0	1
S45	256071	CGGCAAAGGG.CTTTGGTATT	C	T	40	PASS	NA	GT	0	0	0	0	1
S45	256440	CCGGGGTTTC.CGCTGGAAGA	C	T	40	PASS	NA	GT	0	0	0	0	1
S45	257190	GAATCACAAC.AGATAAAGGG	A	G	40	PASS	NA	GT	0	0	0	0	1
S45	257280	ACGAAGAAGG.TGAGGAAGAA	T	G	40	PASS	NA	GT	0	0	0	0	1
S45	257523	CAGAACTAGG.GAAAGTTGTT	G	A	40	PASS	NA	GT	0	0	0	0	1
S45	257565	TTCCCCGTAT.AATGGACATA	A	C	40	PASS	NA	GT	0	0	0	0	1
S45	258330	TCATTGGTTC.CGATCCTGTT	C	T	40	PASS	NA	GT	0	0	0	0	1
S45	258718	CTTCGCTTTG.GTAATATTCT	G	A	40	PASS	NA	GT	0	0	0	0	1
S45	259961	GGGATCACCC.ATGATGCAGA	A	G	40	PASS	NA	GT	0	0	0	0	1
S45	260637	GTCAGGCCAG.GGTTCCGGTG	G	A	40	PASS	NA	GT	0	0	0	0	1
S45	260826	TAACCAAAAT.AGCTCTTGCA	A	G	40	PASS	NA	GT	0	0	0	0	1
S45	262178	TGAATAATCG.AGCTTTTGGG	A	G	40	PASS	NA	GT	0	0	0	0	1
S45	263713	TTCTTTTAAT.TCTGATTTTT	T	C	40	PASS	NA	GT	0	0	0	0	1
S45	267050	AAAAGTAAGT.CTTTTCCGTG	C	T	40	PASS	NA	GT	0	0	0	0	1
S45	267189	AAGCTGAAGC.GTTTTTAGCC	G	A	40	PASS	NA	GT	0	0	0	0	1
S45	267399	GAGAACAAGT.CTTTCAAAAA	C	T	40	PASS	NA	GT	0	0	0	0	1
S45	267432	CAGAGGCTAC.TCCCCGGACT	T	G	40	PASS	NA	GT	0	0	0	0	1
S45	268248	AGAGATATGA.AACTTGGGGA	A	G	40	PASS	NA	GT	0	0	0	0	1
S45	268358	TACTATTCCT.GTAATTATGT	G	A	40	PASS	NA	GT	0	0	0	0	1
S45	268958	TCATTTGTGC.GGAAGATCCT	G	A	40	PASS	NA	GT	0	0	0	0	1
S45	269189	TTTCTAACCG.ACGACGCTCT	A	G	40	PASS	NA	GT	0	0	0	0	1
S45	269923	ACTGCTTTTC.AGGAGAAATA	A	G	40	PASS	NA	GT	0	0	0	0	1
S45	270016	GCATGGGATT.CGTGAAATTT	C	T	40	PASS	NA	GT	0	0	0	0	1
S45	270692	TCCACGTCAA.GGGACTCTTT	G	A	40	PASS	NA	GT	0	0	0	0	1
S45	270696	CGTCAAGGGA.CTCTTTAATT	C	T	40	PASS	NA	GT	0	0	0	0	1
S45	270900	CAATTAAAAG.CAGTTTGTTG	C	T	40	PASS	NA	GT	0	0	0	0	1
S45	271651	GTGCTCAGCG.GGCTTCTAAG	G	T	40	PASS	NA	GT	0	0	0	0	1
S45	271736	GAAGATGTTA.GTAGGCTTGT	G	A	40	PASS	NA	GT	0	0	0	0	1
S45	271986	TTTTTAGTCA.TTTTTATTAA	T	G	40	PASS	NA	GT	0	0	0	0	1
S45	272686	TTCGTCATCC.CGTAAAACGC	C	T	40	PASS	NA	GT	0	0	0	0	1
S45	273053	TGTAGTGGAT.GGTTCGTGTG	G	A	40	PASS	NA	GT	0	0	0	0	1
S45	273339	GACGAACAAT.TAAAGCCATT	T	C	40	PASS	NA	GT	0	0	0	0	1
S45	273928	GAGCGCACGG.AGTCATACAA	A	C	40	PASS	NA	GT	0	0	0	0	1
S45	274580	CTAAAACGTC.TGGTTCTTGC	T	C	40	PASS	NA	GT	0	0	0	0	1
S45	275019	TATAAATTAG.TAACGAGATT	T	A	40	PASS	NA	GT	0	0	0	0	1
S45	276112	TATGAGAAAA.TAGAAAAGAA	T	C	40	PASS	NA	GT	0	0	0	0	1
S45	276180	ACTTCTTCTT.TAAAAAGATC	T	C	40	PASS	NA	GT	0	0	0	0	1
S45	276382	GTTCGGTATG.CGAAAGAATA	C	T	40	PASS	NA	GT	0	0	0	0	1
S45	276636	ATGAAGATGG.TGCGCCCGTG	T	C	40	PASS	NA	GT	0	0	0	0	1
S45	278080	GTTTTTCGCA.ACTTGATAGC	A	G	40	PASS	NA	GT	0	0	0	0	1
S45	278134	TGATGCAAAG.ACTCGAACGA	A	G	40	PASS	NA	GT	0	0	0	0	1
S45	278613	AATGAGTAAA.GGTGTGTTAA	G	A	40	PASS	NA	GT	0	0	0	0	1
S45	279220	TATATAGAGA.GCGTCCTGAA	G	A	40	PASS	NA	GT	0	0	0	0	1
S45	281267	CTGCCTGTTT.GGTAGATTAC	G	A	40	PASS	NA	GT	0	0	0	0	1
S45	283240	GCAAGGAGAT.TGCGAGGAAG	T	C	40	PASS	NA	GT	0	0	0	0	1
S45	283353	AGCGAGAAAC.CCTAGCAGAT	C	T	40	PASS	NA	GT	0	0	0	0	1
S45	284110	GAGAGTTTAT.CGAGAATGAC	C	A	40	PASS	NA	GT	0	0	0	0	1
S45	284578	TGCTAACGGC.CATTGTTCCT	C	A	40	PASS	NA	GT	0	0	0	0	1
S45	284623	GCGCTAGGGA.AGTTTTAGCG	A	G	40	PASS	NA	GT	0	0	0	0	1
S45	284888	GCGTAGATCG.AGCAGAAAAA	A	G	40	PASS	NA	GT	0	0	0	0	1
S45	284897	GAGCAGAAAA.AGTCGTTAAG	A	G	40	PASS	NA	GT	0	0	0	0	1
S45	286490	TTGTTTCTTC.CGAAGAAGAG	C	T	40	PASS	NA	GT	0	0	0	0	1
S45	287418	AAAAGAGATC.CTAACGTTGT	C	T	40	PASS	NA	GT	0	0	0	0	1
S45	287992	CTCCTGCATC.GGATGTGTAT	G	A	40	PASS	NA	GT	0	0	0	0	1
S45	288157	AGTTTGCTAT.GGCTTTACAG	G	A	40	PASS	NA	GT	0	0	0	0	1
S45	289251	CGCGACATTT.TAAGAAAAAT	T	C	40	PASS	NA	GT	0	0	0	0	1
S45	289394	GAAAAAAGGT.TTATCGAGCA	T	C	40	PASS	NA	GT	0	0	0	0	1
S45	289740	TTCTAGAGTT.ATTGCAATTT	A	G	40	PASS	NA	GT	0	0	0	0	1
S45	292198	ATTGTATCCA.GCTTGTCGCA	G	A	40	PASS	NA	GT	0	0	0	0	1
S45	292833	CGTTGCCATA.CAGGTAAATC	C	T	40	PASS	NA	GT	0	0	0	0	1
S45	292966	CAGAAAGATT.CCTTGATAAA	C	T	40	PASS	NA	GT	0	0	0	0	1
S45	293657	GAAAAGGATT.ACCTTCTGAG	A	G	40	PASS	NA	GT	0	0	0	0	1
S45	296393	GTTTCCCGGC.TTCTGCTACT	T	C	40	PASS	NA	GT	0	0	0	0	1
S45	296528	TCTCTTTTTT.TGTGAGAATA	T	C	40	PASS	NA	GT	0	0	0	0	1
S45	296546	TAGAATTTGG.AGCCTCAAGG	A	G	40	PASS	NA	GT	0	0	0	0	1
S45	297099	AGACCGACAT.GGTAGTTGAA	G	A	40	PASS	NA	GT	0	0	0	0	1
S45	297113	GTTGAAAGAG.GGGTTTTTAT	G	A	40	PASS	NA	GT	0	0	0	0	1
S45	297127	TTTTATGCAA.GCATGTTTTG	G	T	40	PASS	NA	GT	0	0	0	0	1
S45	297129	TTATGCAAGC.ATGTTTTGTA	A	T	40	PASS	NA	GT	0	0	0	0	1
S45	297157	TACTTTTTTT.AACTAAGAAT	A	G	40	PASS	NA	GT	0	0	0	0	1
S45	297161	TTTTTTAACT.AAGAATAGGG	A	G	40	PASS	NA	GT	0	0	0	0	1
S45	297164	TTTAACTAAG.AATAGGGAAG	A	G	40	PASS	NA	GT	0	0	0	0	1
S45	297170	TAAGAATAGG.GAAGCTTTTG	G	A	40	PASS	NA	GT	0	0	0	0	1
S45	297173	GAATAGGGAA.GCTTTTGTAA	G	A	40	PASS	NA	GT	0	0	0	0	1
S45	297174	AATAGGGAAG.CTTTTGTAAA	C	T	40	PASS	NA	GT	0	0	0	0	1
S45	297182	AGCTTTTGTA.AACAGGAGGG	A	G	40	PASS	NA	GT	0	0	0	0	1
S45	297184	CTTTTGTAAA.CAGGAGGGTA	C	G	40	PASS	NA	GT	0	0	0	0	1
S45	297191	AAACAGGAGG.GTAATTGTGT	G	C	40	PASS	NA	GT	0	0	0	0	1
S45	297192	AACAGGAGGG.TAATTGTGTG	T	G	40	PASS	NA	GT	0	0	0	0	1
S45	297193	ACAGGAGGGT.AATTGTGTGC	A	G	40	PASS	NA	GT	0	0	0	0	1
S45	297196	GGAGGGTAAT.TGTGTGCGCG	T	G	40	PASS	NA	GT	0	0	0	0	1
S45	297198	AGGGTAATTG.TGTGCGCGGG	T	C	40	PASS	NA	GT	0	0	0	0	1
S45	297199	GGGTAATTGT.GTGCGCGGGA	G	T	40	PASS	NA	GT	0	0	0	0	1
S45	297202	TAATTGTGTG.CGCGGGAAGA	C	T	40	PASS	NA	GT	0	0	0	0	1
S45	297203	AATTGTGTGC.GCGGGAAGAG	G	T	40	PASS	NA	GT	0	0	0	0	1
S45	297206	TGTGTGCGCG.GGAAGAGTCT	G	A	40	PASS	NA	GT	0	0	0	0	1
S45	297207	GTGTGCGCGG.GAAGAGTCTT	G	A	40	PASS	NA	GT	0	0	0	0	1
S45	297211	GCGCGGGAAG.AGTCTTTGAA	A	G	40	PASS	NA	GT	0	0	0	0	1
S45	297212	CGCGGGAAGA.GTCTTTGAAA	G	A	40	PASS	NA	GT	0	0	0	0	1
S45	297214	CGGGAAGAGT.CTTTGAAAAA	C	T	40	PASS	NA	GT	0	0	0	0	1
S45	297261	CAGAAACACC.GGAGTGTTTG	G	A	40	PASS	NA	GT	0	0	0	0	1
S45	297282	TGATGAAAAA.CAAGCTTACT	C	T	40	PASS	NA	GT	0	0	0	0	1
S45	297405	ATTTATCTGC.ATCTACAATT	A	G	40	PASS	NA	GT	0	0	0	0	1
S45	297435	CTGCAAGACC.ACAAGATTTT	A	G	40	PASS	NA	GT	0	0	0	0	1
S45	297447	AAGATTTTCT.GGACTTCATC	G	A	40	PASS	NA	GT	0	0	0	0	1
S45	297450	ATTTTCTGGA.CTTCATCTTG	C	T	40	PASS	NA	GT	0	0	0	0	1
S45	297486	CGATTTGCAT.AGTATCTCCG	A	T	40	PASS	NA	GT	0	0	0	0	1
S45	297543	CTCCTGCAAT.TGTCGGGTTT	T	C	40	PASS	NA	GT	0	0	0	0	1
S45	297546	CTGCAATTGT.CGGGTTTAAT	C	T	40	PASS	NA	GT	0	0	0	0	1
S45	297552	TTGTCGGGTT.TAATGTGGTG	T	C	40	PASS	NA	GT	0	0	0	0	1
S45	297555	TCGGGTTTAA.TGTGGTGACA	T	A	40	PASS	NA	GT	0	0	0	0	1
S45	297558	GGTTTAATGT.GGTGACATCG	G	A	40	PASS	NA	GT	0	0	0	0	1
S45	297561	TTAATGTGGT.GACATCGAAG	G	A	40	PASS	NA	GT	0	0	0	0	1
S45	297567	TGGTGACATC.GAAGACAGCT	G	T	40	PASS	NA	GT	0	0	0	0	1
S45	297572	ACATCGAAGA.CAGCTGTAGC	C	T	40	PASS	NA	GT	0	0	0	0	1
S45	297576	CGAAGACAGC.TGTAGCTAGT	T	C	40	PASS	NA	GT	0	0	0	0	1
S45	297578	AAGACAGCTG.TAGCTAGTTT	T	C	40	PASS	NA	GT	0	0	0	0	1
S45	297584	GCTGTAGCTA.GTTTTGGCTG	G	A	40	PASS	NA	GT	0	0	0	0	1
S45	297600	GCTGAGCAAT.GCGAATTGTG	G	A	40	PASS	NA	GT	0	0	0	0	1
S45	297603	GAGCAATGCG.AATTGTGTCG	A	G	40	PASS	NA	GT	0	0	0	0	1
S45	297606	CAATGCGAAT.TGTGTCGGCA	T	C	40	PASS	NA	GT	0	0	0	0	1
S45	297663	GAGTGAACAT.ATTTAATCTG	A	G	40	PASS	NA	GT	0	0	0	0	1
S45	297699	TTGCTTGCCA.TTCATGGTAA	T	C	40	PASS	NA	GT	0	0	0	0	1
S45	297735	TAGTCCCTGT.AGCAGCAGTT	A	G	40	PASS	NA	GT	0	0	0	0	1
S45	297737	GTCCCTGTAG.CAGCAGTTGT	C	G	40	PASS	NA	GT	0	0	0	0	1
S45	297741	CTGTAGCAGC.AGTTGTTCCT	A	G	40	PASS	NA	GT	0	0	0	0	1
S45	297742	TGTAGCAGCA.GTTGTTCCTG	G	T	40	PASS	NA	GT	0	0	0	0	1
S45	297750	CAGTTGTTCC.TGCTTTTAGA	T	A	40	PASS	NA	GT	0	0	0	0	1
S45	297756	TTCCTGCTTT.TAGATCGAGA	T	A	40	PASS	NA	GT	0	0	0	0	1
S45	297758	CCTGCTTTTA.GATCGAGAGG	G	T	40	PASS	NA	GT	0	0	0	0	1
S45	297771	CGAGAGGGAA.TTCTACCCCA	T	A	40	PASS	NA	GT	0	0	0	0	1
S45	297775	AGGGAATTCT.ACCCCAACAT	A	T	40	PASS	NA	GT	0	0	0	0	1
S45	297776	GGGAATTCTA.CCCCAACATA	C	G	40	PASS	NA	GT	0	0	0	0	1
S45	297777	GGAATTCTAC.CCCAACATAC	C	A	40	PASS	NA	GT	0	0	0	0	1
S45	297778	GAATTCTACC.CCAACATACC	C	T	40	PASS	NA	GT	0	0	0	0	1
S45	297779	AATTCTACCC.CAACATACCC	C	T	40	PASS	NA	GT	0	0	0	0	1
S45	297780	ATTCTACCCC.AACATACCCT	A	T	40	PASS	NA	GT	0	0	0	0	1
S45	297791	ACATACCCTT.GAGGTTTGTT	G	T	40	PASS	NA	GT	0	0	0	0	1
S45	297798	CTTGAGGTTT.GTTGATGGTG	G	A	40	PASS	NA	GT	0	0	0	0	1
S45	297801	GAGGTTTGTT.GATGGTGAAT	G	A	40	PASS	NA	GT	0	0	0	0	1
S45	297804	GTTTGTTGAT.GGTGAATTCA	G	A	40	PASS	NA	GT	0	0	0	0	1
S45	297807	TGTTGATGGT.GAATTCAGCA	G	A	40	PASS	NA	GT	0	0	0	0	1
S45	297813	TGGTGAATTC.AGCAGCATTG	A	C	40	PASS	NA	GT	0	0	0	0	1
S45	297816	TGAATTCAGC.AGCATTGCAA	A	G	40	PASS	NA	GT	0	0	0	0	1
S45	297819	ATTCAGCAGC.ATTGCAAAGA	A	G	40	PASS	NA	GT	0	0	0	0	1
S45	297837	GAACGTTTAA.CTCTTCTACT	C	T	40	PASS	NA	GT	0	0	0	0	1
S45	297864	TAGACTGAGC.GTATTGGAAA	G	A	40	PASS	NA	GT	0	0	0	0	1
S45	297879	GGAAAGAAGC.TCCTAAAGTT	T	C	40	PASS	NA	GT	0	0	0	0	1
S45	297921	CGGCTCTAGC.GCCTACACTC	G	A	40	PASS	NA	GT	0	0	0	0	1
S45	297924	CTCTAGCGCC.TACACTCCAA	T	A	40	PASS	NA	GT	0	0	0	0	1
S45	297927	TAGCGCCTAC.ACTCCAAGCG	A	G	40	PASS	NA	GT	0	0	0	0	1
S45	297936	CACTCCAAGC.GAAGGCAGTA	G	A	40	PASS	NA	GT	0	0	0	0	1
S45	297939	TCCAAGCGAA.GGCAGTATCT	G	A	40	PASS	NA	GT	0	0	0	0	1
S45	297948	AGGCAGTATC.TGTATAAAGC	T	C	40	PASS	NA	GT	0	0	0	0	1
S45	297957	CTGTATAAAG.CTCGACAACG	C	T	40	PASS	NA	GT	0	0	0	0	1
S45	297960	TATAAAGCTC.GACAACGGAC	G	A	40	PASS	NA	GT	0	0	0	0	1
S45	297966	GCTCGACAAC.GGACTGTGAT	G	A	40	PASS	NA	GT	0	0	0	0	1
S45	297968	TCGACAACGG.ACTGTGATAG	A	C	40	PASS	NA	GT	0	0	0	0	1
S45	297969	CGACAACGGA.CTGTGATAGG	C	T	40	PASS	NA	GT	0	0	0	0	1
S45	297972	CAACGGACTG.TGATAGGCTT	T	A	40	PASS	NA	GT	0	0	0	0	1
S45	297973	AACGGACTGT.GATAGGCTTA	G	C	40	PASS	NA	GT	0	0	0	0	1
S45	297974	ACGGACTGTG.ATAGGCTTAC	A	T	40	PASS	NA	GT	0	0	0	0	1
S45	297977	GACTGTGATA.GGCTTACGTT	G	A	40	PASS	NA	GT	0	0	0	0	1
S45	297978	ACTGTGATAG.GCTTACGTTA	G	A	40	ALN	NA	GT	0	0	0	0	1
S45	297979	CTGTGATAGG.CTTACGTTAG	C	G	40	ALN	NA	GT	0	0	0	0	1
S45	297980	TGTGATAGGC.TTACGTTAGG	T	A	40	ALN	NA	GT	0	0	0	0	1
S45	297981	GTGATAGGCT.TACGTTAGGT	T	A	40	ALN	NA	GT	0	0	0	0	1
S45	297987	GGCTTACGTT.AGGTACAGCT	A	G	40	ALN	NA	GT	0	0	0	0	1
S45	297990	TTACGTTAGG.TACAGCTGTT	T	A	40	ALN	NA	GT	0	0	0	0	1
S45	297998	GGTACAGCTG.TTGCCTGTGC	T	A	40	ALN	NA	GT	0	0	0	0	1
S45	298002	CAGCTGTTGC.CTGTGCTGCA	C	T	40	ALN	NA	GT	0	0	0	0	1
S45	298007	GTTGCCTGTG.CTGCAGTAGT	C	T	40	ALN	NA	GT	0	0	0	0	1
S45	298023	TAGTCTCGTT.AGCTCCGAAT	A	T	40	ALN	NA	GT	0	0	0	0	1
S45	298025	GTCTCGTTAG.CTCCGAATAA	C	T	40	ALN	NA	GT	0	0	0	0	1
S45	298029	CGTTAGCTCC.GAATAATCCG	G	A	40	ALN	NA	GT	0	0	0	0	1
S45	298035	CTCCGAATAA.TCCGACTAAG	T	C	40	ALN	NA	GT	0	0	0	0	1
S45	298038	CGAATAATCC.GACTAAGTTA	G	A	40	PASS	NA	GT	0	0	0	0	1
S45	298053	AGTTAAAAGA.AGCAGAATTT	A	T	40	PASS	NA	GT	0	0	0	0	1
S45	298062	AAGCAGAATT.TCCCTTGAGG	T	G	40	PASS	NA	GT	0	0	0	0	1
S45	298065	CAGAATTTCC.CTTGAGGTAA	C	T	40	PASS	NA	GT	0	0	0	0	1
S45	298080	GGTAACCGTT.GGTTGCTCCT	G	A	40	PASS	NA	GT	0	0	0	0	1
S45	298095	CTCCTAAAGT.ACAGAATACA	A	G	40	PASS	NA	GT	0	0	0	0	1
S45	298122	GATCCCAAAT.ATTCAACGCC	A	G	40	PASS	NA	GT	0	0	0	0	1
S45	298134	TCAACGCCAT.GAAAGCAGCA	G	A	40	PASS	NA	GT	0	0	0	0	1
S45	298140	CCATGAAAGC.AGCATTGGTA	A	G	40	PASS	NA	GT	0	0	0	0	1
S45	298143	TGAAAGCAGC.ATTGGTAAAC	A	G	40	PASS	NA	GT	0	0	0	0	1
S45	298146	AAGCAGCATT.GGTAAACATC	G	T	40	PASS	NA	GT	0	0	0	0	1
S45	298149	CAGCATTGGT.AAACATCTCC	A	G	40	PASS	NA	GT	0	0	0	0	1
S45	298155	TGGTAAACAT.CTCCGCATCT	C	T	40	PASS	NA	GT	0	0	0	0	1
S45	298158	TAAACATCTC.CGCATCTTGG	C	T	40	PASS	NA	GT	0	0	0	0	1
S45	298176	GGAAATGTTT.ACCATAGGCA	A	G	40	PASS	NA	GT	0	0	0	0	1
S45	298179	AATGTTTACC.ATAGGCAGGG	A	G	40	PASS	NA	GT	0	0	0	0	1
S45	298182	GTTTACCATA.GGCAGGGTTA	G	A	40	PASS	NA	GT	0	0	0	0	1
S45	298185	TACCATAGGC.AGGGTTATCG	A	T	40	PASS	NA	GT	0	0	0	0	1
S45	298195	AGGGTTATCG.CGAGCGGTTA	C	T	40	PASS	NA	GT	0	0	0	0	1
S45	298198	GTTATCGCGA.GCGGTTAGTT	G	T	40	PASS	NA	GT	0	0	0	0	1
S45	298202	TCGCGAGCGG.TTAGTTGTGT	T	G	40	PASS	NA	GT	0	0	0	0	1
S45	298203	CGCGAGCGGT.TAGTTGTGTA	T	G	40	PASS	NA	GT	0	0	0	0	1
S45	298211	GTTAGTTGTG.TAGGGGATGT	T	G	40	PASS	NA	GT	0	0	0	0	1
S45	298212	TTAGTTGTGT.AGGGGATGTG	A	T	40	PASS	NA	GT	0	0	0	0	1
S45	298219	TGTAGGGGAT.GTGGTATTCC	G	T	40	PASS	NA	GT	0	0	0	0	1
S45	298221	TAGGGGATGT.GGTATTCCCT	G	T	40	PASS	NA	GT	0	0	0	0	1
S45	298225	GGATGTGGTA.TTCCCTGTGT	T	A	40	PASS	NA	GT	0	0	0	0	1
S45	298230	TGGTATTCCC.TGTGTTAGTG	T	A	40	PASS	NA	GT	0	0	0	0	1
S45	298231	GGTATTCCCT.GTGTTAGTGC	G	T	40	PASS	NA	GT	0	0	0	0	1
S45	298232	GTATTCCCTG.TGTTAGTGCT	T	C	40	PASS	NA	GT	0	0	0	0	1
S45	298234	ATTCCCTGTG.TTAGTGCTAG	T	G	40	PASS	NA	GT	0	0	0	0	1
S45	298237	CCCTGTGTTA.GTGCTAGGAG	G	A	40	PASS	NA	GT	0	0	0	0	1
S45	298238	CCTGTGTTAG.TGCTAGGAGT	T	C	40	PASS	NA	GT	0	0	0	0	1
S45	298239	CTGTGTTAGT.GCTAGGAGTA	G	T	40	PASS	NA	GT	0	0	0	0	1
S45	298240	TGTGTTAGTG.CTAGGAGTAT	C	G	40	PASS	NA	GT	0	0	0	0	1
S45	298245	TAGTGCTAGG.AGTATCCCCC	A	T	40	PASS	NA	GT	0	0	0	0	1
S45	298247	GTGCTAGGAG.TATCCCCCAT	T	C	40	PASS	NA	GT	0	0	0	0	1
S45	298248	TGCTAGGAGT.ATCCCCCATG	A	T	40	PASS	NA	GT	0	0	0	0	1
S45	298249	GCTAGGAGTA.TCCCCCATGT	T	G	40	PASS	NA	GT	0	0	0	0	1
S45	298257	TATCCCCCAT.GTCAAACTGC	G	T	40	PASS	NA	GT	0	0	0	0	1
S45	298265	ATGTCAAACT.GCTTGGCCAC	G	C	40	PASS	NA	GT	0	0	0	0	1
S45	298266	TGTCAAACTG.CTTGGCCACA	C	T	40	PASS	NA	GT	0	0	0	0	1
S45	298270	AAACTGCTTG.GCCACATCTG	G	T	40	PASS	NA	GT	0	0	0	0	1
S45	298271	AACTGCTTGG.CCACATCTGT	C	T	40	PASS	NA	GT	0	0	0	0	1
S45	298275	GCTTGGCCAC.ATCTGTTTTT	A	G	40	PASS	NA	GT	0	0	0	0	1
S45	298334	CGCAGGCTGA.CAGCATCACA	C	T	40	PASS	NA	GT	0	0	0	0	1
S45	298350	CACACCAAGT.TGTGCAGGGA	T	A	40	PASS	NA	GT	0	0	0	0	1
S45	298362	TGCAGGGATC.GCAAGGATCA	G	A	40	PASS	NA	GT	0	0	0	0	1
S45	298371	CGCAAGGATC.ACCACCAAAA	A	T	40	PASS	NA	GT	0	0	0	0	1
S45	298374	AAGGATCACC.ACCAAAACCT	A	G	40	PASS	NA	GT	0	0	0	0	1
S45	298463	GAAGCAGAAC.CCAAAGCGGC	C	T	40	PASS	NA	GT	0	0	0	0	1
S45	298705	ATTTCTTATT.TTCGTAAAGT	T	C	40	PASS	NA	GT	0	0	0	0	1
S45	298731	GAAAAACGTC.TGTCTCAGGA	T	C	40	PASS	NA	GT	0	0	0	0	1
S45	298750	AAGAAGCCTT.CAAGCGCCTC	C	T	40	PASS	NA	GT	0	0	0	0	1
S45	298781	ATAAAGCAGA.TTTCTATTTT	T	C	40	PASS	NA	GT	0	0	0	0	1
S45	298814	ATGTTTTTAT.ATGTTTGTTT	A	G	40	PASS	NA	GT	0	0	0	0	1
S45	298868	GGATCAAAAA.AGAAAAGCTT	A	T	40	PASS	NA	GT	0	0	0	0	1
S45	298876	AAAGAAAAGC.TTCGAGTCGC	T	C	40	PASS	NA	GT	0	0	0	0	1
S45	298877	AAGAAAAGCT.TCGAGTCGCT	T	G	40	PASS	NA	GT	0	0	0	0	1
S45	298879	GAAAAGCTTC.GAGTCGCTTA	G	T	40	PASS	NA	GT	0	0	0	0	1
S45	298883	AGCTTCGAGT.CGCTTAGAAA	C	T	40	PASS	NA	GT	0	0	0	0	1
S45	298884	GCTTCGAGTC.GCTTAGAAAG	G	C	40	PASS	NA	GT	0	0	0	0	1
S45	298885	CTTCGAGTCG.CTTAGAAAGA	C	T	40	PASS	NA	GT	0	0	0	0	1
S45	298887	TCGAGTCGCT.TAGAAAGAAC	T	G	40	PASS	NA	GT	0	0	0	0	1
S45	298895	CTTAGAAAGA.ACGAGTTACG	A	G	40	PASS	NA	GT	0	0	0	0	1
S45	298898	AGAAAGAACG.AGTTACGAGT	A	G	40	PASS	NA	GT	0	0	0	0	1
S45	298902	AGAACGAGTT.ACGAGTTAGT	A	G	40	PASS	NA	GT	0	0	0	0	1
S45	298903	GAACGAGTTA.CGAGTTAGTT	C	T	40	PASS	NA	GT	0	0	0	0	1
S45	298914	GAGTTAGTTG.CAAAAAGAAA	C	T	40	PASS	NA	GT	0	0	0	0	1
S45	298972	GGTTGAATTA.ACCATATATG	A	G	40	PASS	NA	GT	0	0	0	0	1
S45	299020	TCCCAGAAAA.AGCCAACAGG	A	G	40	PASS	NA	GT	0	0	0	0	1
S45	299041	TACTTGTGGG.GTTTATTATT	G	A	40	PASS	NA	GT	0	0	0	0	1
S45	299053	TTATTATTGC.GTTGTCGATT	G	T	40	PASS	NA	GT	0	0	0	0	1
S45	299062	CGTTGTCGAT.TATTACTTTG	T	C	40	PASS	NA	GT	0	0	0	0	1
S45	299083	GTATATGGCA.TGTAGCTGTT	T	C	40	PASS	NA	GT	0	0	0	0	1
S45	299104	TTCAGCATGA.TAAAAAAAAG	T	G	40	PASS	NA	GT	0	0	0	0	1
S45	299116	AAAAAAAGGA.GGAGGCCTAC	G	A	40	PASS	NA	GT	0	0	0	0	1
S45	299140	CTCAGCACAG.AAATATTCCA	A	G	40	PASS	NA	GT	0	0	0	0	1
S45	299190	CGATTTGGTA.GGACATTGGC	G	A	40	PASS	NA	GT	0	0	0	0	1
S45	299194	TTGGTAGGAC.ATTGGCTGAG	A	T	40	PASS	NA	GT	0	0	0	0	1
S45	299263	TTCCTACTCG.TGTTTGGCAT	T	C	40	PASS	NA	GT	0	0	0	0	1
S45	299282	TACAGATGCG.AGTGGGAATA	A	C	40	PASS	NA	GT	0	0	0	0	1
S45	299305	AATTGGTGCC.CGTTCGGAAG	C	T	40	PASS	NA	GT	0	0	0	0	1
S45	299383	TTGTTGAAGA.CACTATCCAT	C	T	40	PASS	NA	GT	0	0	0	0	1
S45	299413	CTGTATTGGG.ATCTGTTCCA	A	C	40	PASS	NA	GT	0	0	0	0	1
S45	299446	CAAATGTATC.TGAGCGTACT	T	C	40	PASS	NA	GT	0	0	0	0	1
S45	299656	AAGGAGAAGA.CCCTAAATTT	C	T	40	PASS	NA	GT	0	0	0	0	1
S45	299950	AACATGAGCG.GGGAGAAGCT	G	A	40	PASS	NA	GT	0	0	0	0	1
S45	300691	TGTCCATACT.AGATTTTGTG	A	G	40	PASS	NA	GT	0	0	0	0	1
S45	301372	TAGTCATTAT.CGATAAACAA	C	T	40	PASS	NA	GT	0	0	0	0	1
S45	301594	TATGCGAGGC.CGCAAAGCTT	C	T	40	PASS	NA	GT	0	0	0	0	1
S45	301882	ATTCCATAGT.GCAGCTCTTC	G	A	40	PASS	NA	GT	0	0	0	0	1
S45	303090	CTTATGATGC.CTTTTATCGA	C	T	40	PASS	NA	GT	0	0	0	0	1
S45	303468	AGGAATTTTA.GAAAGGTTTT	G	A	40	PASS	NA	GT	0	0	0	0	1
S45	304206	AAGGGGGTGC.GCTGCCCAAT	G	A	40	PASS	NA	GT	0	0	0	0	1
S45	304968	GGCTTCTGTA.AAGAAGTTAT	A	G	40	PASS	NA	GT	0	0	0	0	1
S45	305653	ACATCCCGAG.TCAGCCTTTT	T	A	40	PASS	NA	GT	0	0	0	0	1
S45	305730	TCCTTTTAAA.TGGGAAGATT	T	C	40	PASS	NA	GT	0	0	0	0	1
S45	305913	AATATCAGCG.AGACCATGTT	A	G	40	PASS	NA	GT	0	0	0	0	1
S45	307109	AATGTGTCAT.TGATGCTGTA	T	C	40	PASS	NA	GT	0	0	0	0	1
S45	308021	ACATGCAAGC.CTCAGATTTA	C	T	40	PASS	NA	GT	0	0	0	0	1
S45	308174	TTCTTTTTGT.CGAAGCTTTA	C	T	40	PASS	NA	GT	0	0	0	0	1
S45	308951	GAAGCTAGGC.ATTTGATAAA	A	G	40	PASS	NA	GT	0	0	0	0	1
S45	309099	GCGTATCATT.CTTTGTAGAA	C	T	40	PASS	NA	GT	0	0	0	0	1
S45	309176	ACCTTGTAAA.AGGCTCGTCA	A	G	40	PASS	NA	GT	0	0	0	0	1
S45	309421	AGCGAGGTCA.ACATATTCAA	A	G	40	PASS	NA	GT	0	0	0	0	1
S45	309566	GGTAAGCATA.AAGATAGTCT	A	G	40	PASS	NA	GT	0	0	0	0	1
S45	309747	GCTCAAGTAT.TGGCGGCCTT	T	C	40	PASS	NA	GT	0	0	0	0	1
S45	310032	AGCACCTCAC.ATGATGGTGA	A	G	40	PASS	NA	GT	0	0	0	0	1
S45	310662	CAGGATCAAA.AGATATCAGT	A	G	40	PASS	NA	GT	0	0	0	0	1
S45	311184	ACAAGCTCAT.TTAGAACTGG	T	C	40	PASS	NA	GT	0	0	0	0	1
S45	311396	TTTCGATACA.AGATTCCTTG	A	G	40	PASS	NA	GT	0	0	0	0	1
S45	312028	CCTCCGGGAA.CGTTTTGTCA	C	T	40	PASS	NA	GT	0	0	0	0	1
S45	312074	GGCGGCTCTT.CTCGCTACTG	C	T	40	PASS	NA	GT	0	0	0	0	1
S45	312778	TCTGTGGTCT.AGCAACATGG	A	G	40	PASS	NA	GT	0	0	0	0	1
S45	313089	TGTTAAGCGC.GAATTCTTAT	G	A	40	PASS	NA	GT	0	0	0	0	1
S45	313247	TTTCTCCAGA.GGGGAAAAAG	G	A	40	PASS	NA	GT	0	0	0	0	1
S45	313475	TAGGGCACCA.TGTACCTTTA	T	C	40	PASS	NA	GT	0	0	0	0	1
S45	314494	TTGGGGTTGT.ATTAAGGCTT	A	T	40	PASS	NA	GT	0	0	0	0	1
S45	314752	AGCTTCTTCC.AGTGATAATA	A	G	40	PASS	NA	GT	0	0	0	0	1
S45	314864	AACGCCTTTA.GGAGCAGCTT	G	A	40	PASS	NA	GT	0	0	0	0	1
S45	315160	CGATCTGAAA.ACCGAAAATA	A	G	40	PASS	NA	GT	0	0	0	0	1
S45	315200	ATCCAGAATA.AATTAAGAAC	A	G	40	PASS	NA	GT	0	0	0	0	1
S45	315211	ATTAAGAACC.ATGGAGAAAC	A	T	40	PASS	NA	GT	0	0	0	0	1
S45	315213	TAAGAACCAT.GGAGAAACAA	G	A	40	PASS	NA	GT	0	0	0	0	1
S45	315217	AACCATGGAG.AAACAATCCC	A	C	40	PASS	NA	GT	0	0	0	0	1
S45	315453	ATTTAAGGGC.ATTTATGGAG	A	G	40	PASS	NA	GT	0	0	0	0	1
S45	315497	GAAACAGATC.TAGCAGATCC	T	C	40	PASS	NA	GT	0	0	0	0	1
S45	315498	AAACAGATCT.AGCAGATCCT	A	T	40	PASS	NA	GT	0	0	0	0	1
S45	315621	AAGAGGCTTT.GGATAACAAT	G	A	40	PASS	NA	GT	0	0	0	0	1
S45	316125	CTATTTGGAA.GCATCGTATC	G	A	40	PASS	NA	GT	0	0	0	0	1
S45	316191	ATGGTATTAC.GCAAATACTA	G	C	40	PASS	NA	GT	0	0	0	0	1
S45	316739	TTGGCAGAAT.ATGCCCCTAC	A	T	40	PASS	NA	GT	0	0	0	0	1
S45	317222	TGGAGGCTCT.GCCTCTTGAG	G	T	40	PASS	NA	GT	0	0	0	0	1
S45	317394	CCTTTTTGCC.AGAATATTTC	A	C	40	PASS	NA	GT	0	0	0	0	1
S45	317693	TAGATAATCA.AGATATGTAC	A	G	40	PASS	NA	GT	0	0	0	0	1
S45	319292	ATTTGTTCCA.AAGTAAAATA	A	C	40	PASS	NA	GT	0	0	0	0	1
S45	320228	CTCCTGGAGG.GGTTGCTATG	G	A	40	PASS	NA	GT	0	0	0	0	1
S45	320840	TCGCCCTATT.TTAGAGGGAG	T	C	40	PASS	NA	GT	0	0	0	0	1
S45	320842	GCCCTATTTT.AGAGGGAGAT	A	G	40	PASS	NA	GT	0	0	0	0	1
S45	321647	GGGCGCTTGC.GGAAAAACTC	G	A	40	PASS	NA	GT	0	0	0	0	1
S45	321749	TTGAAGAGGC.AGAGAAGCTT	A	T	40	PASS	NA	GT	0	0	0	0	1
S45	321857	AGGCTGCTCG.GGCTTTTTCG	G	A	40	PASS	NA	GT	0	0	0	0	1
S45	323795	TTATTTCTGG.GCCAGGAGAG	G	T	40	PASS	NA	GT	0	0	0	0	1
S45	324167	ATAATGATTT.CGAGTTAACA	C	T	40	PASS	NA	GT	0	0	0	0	1
S45	324452	ATGAGCATAC.GGGGCGTCCT	G	A	40	PASS	NA	GT	0	0	0	0	1
S45	325724	ATATGGACTT.GCTGCGTTCT	G	A	40	PASS	NA	GT	0	0	0	0	1
S45	326215	AATTAGCATT.CTGGGCGGGA	C	T	40	PASS	NA	GT	0	0	0	0	1
S45	326329	TTTTTTTAGG.GGGGATATTA	G	A	40	PASS	NA	GT	0	0	0	0	1
S45	326705	CAGGTTTTGC.TTTGTATTCT	T	C	40	PASS	NA	GT	0	0	0	0	1
S45	326729	CAAAAGGAAC.CCCATATAAA	C	T	40	PASS	NA	GT	0	0	0	0	1
S45	327630	TTCCTCCCCC.CAAGCTTCCT	C	A	40	PASS	NA	GT	0	0	0	0	1
S45	327977	ATTCTTGGTC.TACCCCTCCT	T	C	40	PASS	NA	GT	0	0	0	0	1
S45	328379	GCCCGGGAGC.GATACCTTTC	G	A	40	PASS	NA	GT	0	0	0	0	1
S45	328670	TTAATCTAGA.AAAGGCTGAG	A	G	40	PASS	NA	GT	0	0	0	0	1
S45	328864	AGAGATGCAT.GAGGTGCTTT	G	A	40	PASS	NA	GT	0	0	0	0	1
S45	328865	GAGATGCATG.AGGTGCTTTA	A	T	40	PASS	NA	GT	0	0	0	0	1
S45	329054	GTTTAGGATG.GCCAATTGCC	G	A	40	PASS	NA	GT	0	0	0	0	1
S45	329194	GAAGCAAAAA.CGATGCGATT	C	T	40	PASS	NA	GT	0	0	0	0	1
S45	329300	CAAAAGCTGC.ACCAATAGAA	A	G	40	PASS	NA	GT	0	0	0	0	1
S45	330253	CATCGTAATC.CGCAGCTTGA	C	T	40	PASS	NA	GT	0	0	0	0	1
S45	330445	TGACTTGTTT.ATCCTGCATG	A	G	40	PASS	NA	GT	0	0	0	0	1
S45	330664	AACAAAGCTT.GATACAATAG	G	A	40	PASS	NA	GT	0	0	0	0	1
S45	331521	ATGTTTAAGT.ATCTCTTGGG	A	G	40	PASS	NA	GT	0	0	0	0	1
S45	331681	TGTCTTTAGG.GGGGTGAGCT	G	A	40	PASS	NA	GT	0	0	0	0	1
S45	332686	ATGAATAGCG.CGCCTCAATA	C	A	40	PASS	NA	GT	0	0	0	0	1
S45	333947	CAGATAGAAA.GTTAATTGAT	G	A	40	PASS	NA	GT	0	0	0	0	1
S45	334226	AAGCGTTACT.GATGAAGCCT	G	T	40	PASS	NA	GT	0	0	0	0	1
S45	334706	AAGTCTTCTC.GGGGTTTGTG	G	T	40	PASS	NA	GT	0	0	0	0	1
S45	334953	CAGCTTAGAT.TTGCTATGGG	T	C	40	PASS	NA	GT	0	0	0	0	1
S45	335200	TCTTTCAAGG.GTCTTCCGGT	G	A	40	PASS	NA	GT	0	0	0	0	1
S45	335237	AAGATTTGGC.TGAGATACAG	T	A	40	PASS	NA	GT	0	0	0	0	1
S45	335585	AACAGTTAGC.CTCTCTAGGA	C	T	40	PASS	NA	GT	0	0	0	0	1
S45	336611	GCTTGCAGAA.CAGGAAAAAG	C	T	40	PASS	NA	GT	0	0	0	0	1
S45	336819	CCGGGAATAT.TGGCATCGAT	T	C	40	PASS	NA	GT	0	0	0	0	1
S45	337638	TAGAGCGAGG.CATGGTTCTG	C	G	40	PASS	NA	GT	0	0	0	0	1
S45	337958	TGCAGGAGTC.TGGGGTCATG	T	C	40	PASS	NA	GT	0	0	0	0	1
S45	337974	CATGATCCCT.TTAAATCCTG	T	C	40	PASS	NA	GT	0	0	0	0	1
S45	339647	AGTTTAAAAT.CTGTTGTTTT	C	A	40	PASS	NA	GT	0	0	1	1	1
S45	340133	AGAACAAGAA.CTCGTTGCTA	C	A	40	PASS	NA	GT	0	0	1	1	1
S45	340188	CTTAAACAGT.TTGCGTTAAC	T	C	40	PASS	NA	GT	0	0	1	1	1
S45	342076	GATTCAAGAA.GGACAAAAAT	G	A	40	PASS	NA	GT	0	0	1	1	1
S45	342828	GTAAGTTAAA.GGATATGGCA	G	A	40	PASS	NA	GT	0	0	1	1	1
S45	343234	AAGAAATAAT.AGTTCAAGGT	A	G	40	PASS	NA	GT	0	0	1	1	1
S45	343910	ACAGTTGGAG.CTAAGAGAGC	C	T	40	PASS	NA	GT	0	0	1	1	1
S45	344025	TCTTTTACCT.GAGCCTCTTC	G	A	40	PASS	NA	GT	0	0	0	0	1
S45	345208	AAAGCTTCTT.TCATATTAGA	T	C	40	PASS	NA	GT	0	0	1	1	1
S45	346171	GATGATCTGC.CGATTCTAGG	C	T	40	PASS	NA	GT	0	0	1	1	1
S45	347085	CGAGCAAATC.ACGCTTTTTG	A	G	40	PASS	NA	GT	0	0	1	1	1
S45	347148	TATTCATGGT.CTAACAACCG	C	T	40	PASS	NA	GT	0	0	1	1	1
S45	348055	ACATAGGAGC.GGGGGGAGAA	G	A	40	PASS	NA	GT	0	0	1	1	1
S45	348202	TAACCTCAGT.CCCTAATGCA	C	T	40	PASS	NA	GT	0	0	1	1	1
S45	348570	CAAAAGGAAG.CTCCATCTTA	C	T	40	PASS	NA	GT	0	0	1	1	1
S45	348982	TTCAGGAGAA.GCGAGGGAAT	G	A	40	PASS	NA	GT	0	0	1	1	1
S45	349301	AGCTATCGAG.AAGAAGTGAG	A	G	40	PASS	NA	GT	0	0	1	1	1
S45	350661	CACACTGTTC.GGAAGCAATA	G	A	40	PASS	NA	GT	0	0	1	1	1
S45	351038	AAAGCTTTTG.CAGGGAAGCT	C	T	40	PASS	NA	GT	0	0	1	1	1
S45	351149	TTAAAGCCGA.GAAGTGTGTC	G	A	40	PASS	NA	GT	0	0	1	1	1
S45	351420	TTGTTTCAGG.TTTTCCCGAG	T	C	40	PASS	NA	GT	0	0	1	1	1
S45	351536	GAGCTCCTCC.GGGAAGCCAT	G	A	40	PASS	NA	GT	0	0	1	1	1
S45	351562	AAATATTTGG.CTAAAGAGGG	C	T	40	PASS	NA	GT	0	0	1	1	1
S45	351563	AATATTTGGC.TAAAGAGGGA	T	C	40	PASS	NA	GT	0	0	1	1	1
S45	351569	TGGCTAAAGA.GGGACGAATA	G	A	40	PASS	NA	GT	0	0	1	1	1
S45	351572	CTAAAGAGGG.ACGAATAAAT	A	G	40	PASS	NA	GT	0	0	1	1	1
S45	351605	AACCGATTCC.CCCAAGGGCC	C	T	40	PASS	NA	GT	0	0	1	1	1
S45	351610	ATTCCCCCAA.GGGCCTGTGA	G	T	40	PASS	NA	GT	0	0	1	1	1
S45	351611	TTCCCCCAAG.GGCCTGTGAG	G	A	40	PASS	NA	GT	0	0	1	1	1
S45	351614	CCCCAAGGGC.CTGTGAGGAG	C	T	40	PASS	NA	GT	0	0	1	1	1
S45	351626	GTGAGGAGAA.TGTGAGAATG	T	A	40	PASS	NA	GT	0	0	1	1	1
S45	351641	GAATGTCTGC.CTGATACAGT	C	T	40	PASS	NA	GT	0	0	1	1	1
S45	351647	CTGCCTGATA.CAGTTCTGAA	C	T	40	PASS	NA	GT	0	0	1	1	1
S45	351653	GATACAGTTC.TGAAGGGAGT	T	C	40	PASS	NA	GT	0	0	1	1	1
S45	351694	CTCAGGTCGA.CATGGAAAAT	C	T	40	PASS	NA	GT	0	0	1	1	1
S45	351710	AAATGATCCC.GCGTTCTTTA	G	A	40	PASS	NA	GT	0	0	1	1	1
S45	352148	GTTGAAAAGC.TTCTTTAACC	T	C	40	PASS	NA	GT	0	0	1	1	1
S45	352528	TCCCCTGAAG.TTCGCCATAC	T	C	40	PASS	NA	GT	0	0	1	1	1
S45	352623	ATGTCGGGGC.ATTCCTCATG	A	G	40	PASS	NA	GT	0	0	1	1	1
S45	352646	AATGTAAGGA.ATTTTTTGAG	A	G	40	PASS	NA	GT	0	0	1	1	1
S45	353598	CCTTGATGGC.TGGGGTCGTG	T	C	40	PASS	NA	GT	0	0	1	1	1
S45	353727	CCGCAGGACT.ACAGTTGTTG	A	G	40	PASS	NA	GT	0	0	1	1	1
S45	353934	TTTGTGTGTG.GGGGGGGGTA	G	T	40	PASS	NA	GT	0	0	1	1	1
S45	353968	GGTAGGTATT.AGAGATCCAG	A	G	40	PASS	NA	GT	0	0	1	1	1
S45	354341	AGAAAAGCTT.CTTAGTTTAA	C	T	40	PASS	NA	GT	0	0	1	1	1
S45	354872	AAAAACTTTC.CGGAGTACTT	C	T	40	PASS	NA	GT	0	0	1	1	1
S45	355055	CCCAAGAAAT.GCAAGATCTC	G	T	40	PASS	NA	GT	0	0	1	1	1
S45	355785	AGGGGATCCC.TACAATGATA	T	A	40	PASS	NA	GT	0	0	1	1	1
S45	356894	CACGTTCCCC.GAGACAAGCA	G	T	40	PASS	NA	GT	0	0	1	1	1
S45	357084	TGGGAGAGAA.TGCACTTGTT	T	C	40	PASS	NA	GT	0	0	1	1	1
S45	358709	GGCATACAGC.GCACGTAATT	G	A	40	PASS	NA	GT	0	0	1	1	1
S45	359818	TTAACAAGCA.GGGGAGGAAG	G	A	40	PASS	NA	GT	0	0	1	1	1
S45	360287	CAGACTTTAG.TTGTCGCACT	T	C	40	PASS	NA	GT	0	0	1	1	1
S45	360644	TCCCCTGTGT.GCCTTGGAAG	G	T	40	PASS	NA	GT	0	1	1	1	0
S45	360664	GAGCGGAAGT.ATATGTTACT	A	G	40	PASS	NA	GT	0	0	1	1	1
S45	360867	GCTTCTTTGC.AACCCTATTT	A	G	40	PASS	NA	GT	0	0	1	1	1
S45	362126	CCGAAGCCTC.TATGGATCTT	T	C	40	PASS	NA	GT	0	0	1	1	1
S45	362186	AGCTTGTTAA.CGCAGATCAT	C	T	40	PASS	NA	GT	0	0	1	1	1
S45	362753	CCCATAATCC.GAAAAAGTTT	G	A	40	PASS	NA	GT	0	0	1	1	1
S45	362834	CAGCAGAAAA.TGAAGGGTAT	T	C	40	PASS	NA	GT	0	0	1	1	1
S45	363126	CTAAAGAGGG.AGTTTTTCAA	A	T	40	PASS	NA	GT	0	0	1	1	1
S45	363159	GCGGAGTCCT.TATCCAGGGC	T	C	40	PASS	NA	GT	0	0	1	1	1
S45	363219	CAGGAGTCAG.CCGATTGTCG	C	T	40	PASS	NA	GT	0	0	1	1	1
S45	363361	AATGGCGTCA.CTGTTTGCGC	C	T	40	PASS	NA	GT	0	0	1	1	1
S45	365065	ACCTTAATTT.ACGTGTGAAT	A	G	40	PASS	NA	GT	0	0	1	1	1
S45	365146	TTTTTAATTT.AGCGGGTTTT	A	G	40	PASS	NA	GT	0	0	1	1	1
S45	365296	TACTTCGCGA.AAAGCCGGAT	A	G	40	PASS	NA	GT	0	0	1	1	1
S45	365344	GTTTACGAAA.ATTTTTCTCG	A	G	40	PASS	NA	GT	0	0	1	1	1
S45	365985	CTGATCCTTT.GCTTGGGAGG	G	T	40	PASS	NA	GT	0	0	1	1	1
S45	366427	AGGTGAACTG.CATTGTCTCT	C	T	40	PASS	NA	GT	0	0	1	1	1
S45	367655	CTCCTTGTCC.TCCAGATGCA	T	C	40	PASS	NA	GT	0	0	1	1	1
S45	367700	ATGCTTTGGA.TGTCGTTTTA	T	C	40	PASS	NA	GT	0	0	1	1	1
S45	369123	TCTTCCGGAT.AAATGTTCAT	A	G	40	PASS	NA	GT	0	0	1	1	1
S45	369504	TCCTCATAGG.TGTCAAAAGA	T	A	40	PASS	NA	GT	0	0	1	1	1
S45	369606	TGTACGCGCA.GGGGGGCAAA	G	A	40	PASS	NA	GT	0	0	1	1	1
S45	369607	GTACGCGCAG.GGGGGCAAAA	G	A	40	PASS	NA	GT	0	0	1	1	1
S45	370615	AGATAGCGGC.TTTCTTTTTC	T	C	40	PASS	NA	GT	0	0	1	1	1
S45	372001	GGGGGACAGA.AAAAAATTTT	A	G	40	PASS	NA	GT	0	0	1	1	1
S45	372247	ACTTCTCACA.GGGATGAGGG	G	A	40	PASS	NA	GT	0	0	1	1	1
S45	378986	CGCACATCTC.ACATAAAAAC	A	C	40	PASS	NA	GT	0	0	1	1	1
S45	379125	AAAATAACCA.ACCTGCTAAT	A	G	40	PASS	NA	GT	0	0	1	1	1
S45	379336	ATCAAACAAC.TCTTCATCAA	T	A	40	PASS	NA	GT	0	0	1	1	1
S45	379344	ACTCTTCATC.AACAGCTAAA	A	G	40	PASS	NA	GT	0	0	1	1	1
S45	379497	CTTTACCACC.GTCATTGCAA	G	A	40	PASS	NA	GT	0	0	1	1	1
S45	379627	TTCTTTTTCC.CTGGTTGTTA	C	T	40	PASS	NA	GT	0	0	1	1	1
S45	379887	AAAATATTTC.AATTGTTTTG	A	G	40	PASS	NA	GT	0	0	1	1	1
S45	380291	TCTGGAGGGG.TGCCTCCTTA	T	A	40	PASS	NA	GT	0	0	1	1	1
S45	380319	CGATTACTCC.CAATCTTCCC	C	T	40	PASS	NA	GT	0	0	1	1	1
S45	380478	CAAATGCCCC.TACAGTAACA	T	A	40	PASS	NA	GT	0	0	1	1	1
S45	380489	ACAGTAACAG.AGGTGGAGTC	A	C	40	PASS	NA	GT	0	0	1	1	1
S45	380565	CTGCAGTAAC.TGGGAAAACG	T	A	40	PASS	NA	GT	0	0	1	1	1
S45	380598	GCGTTGCTCC.AGCCCTTCCT	A	T	40	PASS	NA	GT	0	0	1	1	1
S45	380669	GATGTTACCA.AAACAGGACA	A	T	40	PASS	NA	GT	0	0	1	1	1
S45	380734	GGTGCAACAT.TCATTTAATT	T	A	40	PASS	NA	GT	0	0	1	1	1
S45	380807	CCTGCCAATG.TAGCAGCAGA	T	C	40	PASS	NA	GT	0	0	1	1	1
S45	380847	CTAGTGGGAG.TGGTGACTAT	T	C	40	PASS	NA	GT	0	0	1	1	1
S45	380872	GACTGCTCCC.GCGAATTTCC	G	A	40	PASS	NA	GT	0	0	1	1	1
S45	380901	TTACGATGAG.TTTGGAGGGA	T	C	40	PASS	NA	GT	0	0	1	1	1
S45	380946	TAACAGGGAC.TCCAACTAGT	T	C	40	PASS	NA	GT	0	0	1	1	1
S45	381120	AAATGCAATC.CAAAATGGTT	C	T	40	PASS	NA	GT	0	0	1	1	1
S45	381474	CATTTAAATA.AACAGATTAA	A	C	40	PASS	NA	GT	0	0	1	1	1
S45	381659	TTTGTTTTTA.TGGGATCTTT	T	C	40	PASS	NA	GT	0	0	1	1	1
S45	381828	CTCTGTTTGT.GTGTTTATTT	G	T	40	PASS	NA	GT	0	0	0	0	1
S45	381915	GGCGGTTATC.ATCTTTCATA	A	T	40	PASS	NA	GT	0	0	0	0	1
S45	382020	TGGTTGGATC.GGGGGCATGA	G	T	40	PASS	NA	GT	0	0	0	0	1
S45	382027	ATCGGGGGCA.TGATTTACAA	T	C	40	PASS	NA	GT	0	0	0	0	1
S45	382149	GATGGTCTAT.AACTTTATCA	A	G	40	PASS	NA	GT	0	0	0	0	1
S45	382227	CAGAAGTATT.AGTTTTGTAG	A	C	40	PASS	NA	GT	0	0	0	0	1
S45	382467	GTTTTGAGAA.AGTTGAGCGA	A	T	40	PASS	NA	GT	0	0	0	0	1
S45	382584	AATCAAGCAA.AGAAGAGAGC	A	G	40	PASS	NA	GT	0	0	0	0	1
S45	382614	CGCTATCCAC.AGTCTTAGTA	A	G	40	PASS	NA	GT	0	0	0	0	1
S45	382629	TAGTAAGAGA.GTCGTCATTA	G	A	40	PASS	NA	GT	0	0	0	0	1
S45	382650	TGATTCGCAG.TTTACAAGGA	T	C	40	PASS	NA	GT	0	0	0	0	1
S45	382680	TCAGAAACTT.CCTGGAGAGG	C	T	40	PASS	NA	GT	0	0	0	0	1
S45	382721	AGGCCTAAAG.TACAAAATGC	T	C	40	PASS	NA	GT	0	0	0	0	1
S45	382915	TAAAGATAAT.CTTTTTATTT	C	T	40	PASS	NA	GT	0	0	0	0	1
S45	382930	TATTTTTCAG.CCTTAAGAAT	C	G	40	PASS	NA	GT	0	0	0	0	1
S45	383508	GATTACAAGA.AACATAAACA	A	G	40	PASS	NA	GT	0	0	0	0	1
S45	384871	GCTTTAGTTG.CTCGAGCAGG	C	T	40	PASS	NA	GT	0	0	0	0	1
S45	385094	TCATTTTGTT.TGCCGTATCT	T	A	40	PASS	NA	GT	0	0	0	0	1
S45	385698	GGGCGCAGCT.TTTTCCGAGA	T	C	40	PASS	NA	GT	0	0	0	0	1
S45	385799	AACTTGTGAA.ACCTTTGTTT	A	G	40	PASS	NA	GT	0	0	0	0	1
S45	386678	GATGTTTAGC.TTGTTACAAA	T	C	40	PASS	NA	GT	0	0	0	0	1
S45	386701	CAGTATGCTG.TTGCTAAAAA	T	C	40	PASS	NA	GT	0	0	0	0	1
S45	386721	ATTTTTCCTT.ATAGCTTACA	A	G	40	PASS	NA	GT	0	0	0	0	1
S45	386735	CTTACAAAGG.ATGGGGAAGG	A	C	40	PASS	NA	GT	0	0	0	0	1
S45	386751	AAGGGAAGAG.TCTGGTATCG	T	G	40	PASS	NA	GT	0	0	0	0	1
S45	387317	TATGGGGAAT.GTGTCATTCC	G	A	40	PASS	NA	GT	0	0	0	0	1
S45	387827	ATGACGCCCT.ACAGGAAAAA	A	G	40	PASS	NA	GT	0	0	0	0	1
S45	388203	CCGCTAGAGA.AAAGGCATAA	A	G	40	PASS	NA	GT	0	0	0	0	1
S45	388209	GAGAAAAGGC.ATAAGCTTCT	A	G	40	PASS	NA	GT	0	0	0	0	1
S45	388536	AAAGTTTTCC.ATTAGCTAAC	A	G	40	PASS	NA	GT	0	0	0	0	1
S45	389022	TTAAACCTAA.AGACTGGATG	A	G	40	PASS	NA	GT	0	0	0	0	1
S45	389165	GACAGGCGTA.CATGTGGAAA	C	T	40	PASS	NA	GT	0	0	0	0	1
S45	389788	TCCTGGATCA.GGGTATGGCG	G	A	40	PASS	NA	GT	0	0	0	0	1
S45	389849	GATCTTTGGC.TCGTAAAGCT	T	C	40	PASS	NA	GT	0	0	0	0	1
S45	389884	GCCCAGGGGA.TGTGGGCAAA	T	C	40	PASS	NA	GT	0	0	0	0	1
S45	390385	TGATCCACTA.TTTCCTCTTT	T	C	40	PASS	NA	GT	0	0	0	0	1
S45	391429	GGCCTAATAG.AGAGGCTTCT	A	G	40	PASS	NA	GT	0	0	0	0	1
S45	391431	CCTAATAGAG.AGGCTTCTAC	A	T	40	PASS	NA	GT	0	0	0	0	1
S45	391464	TCTAAAAAAA.CTTCTTTTAG	C	G	40	PASS	NA	GT	0	0	0	0	1
S45	391550	TGGGGGGCGC.CGCTGATTGT	C	T	40	PASS	NA	GT	0	0	0	0	1
S45	391572	GGAGCGATAG.TCTCATAAAA	T	C	40	PASS	NA	GT	0	0	0	0	1
S45	391601	AAAATCCTCT.ACCATTAGTG	A	C	40	PASS	NA	GT	0	0	0	0	1
S45	391613	CATTAGTGTT.TTTTAGGAAA	T	G	40	PASS	NA	GT	0	0	0	0	1
S45	391703	GTTTTTTGAA.TGTGTTTGTC	T	C	40	PASS	NA	GT	0	0	0	0	1
S45	391755	TTCCTGTCCC.CTTAATGCTC	C	T	40	PASS	NA	GT	0	0	0	0	1
S45	391776	AAAGATGGTA.CTTTAGAGCA	C	G	40	PASS	NA	GT	0	0	0	0	1
S45	391820	AACAACCAAT.ATACGGCTTC	A	G	40	PASS	NA	GT	0	0	0	0	1
S45	391827	AATATACGGC.TTCGGGTAAA	T	G	40	PASS	NA	GT	0	0	0	0	1
S45	391839	CGGGTAAAGG.ACCAAATCTA	A	C	40	PASS	NA	GT	0	0	0	0	1
S45	393203	AAACTTTCAG.CAAACTTGAT	C	T	40	PASS	NA	GT	0	0	0	0	1
S45	393225	CCTCTTCCCC.GTGAGGAGGA	G	A	40	PASS	NA	GT	0	0	0	0	1
S45	394070	AGTGAGGATA.AGATACCTGC	A	G	40	PASS	NA	GT	0	0	0	0	1
S45	394257	GATTGTAAGC.CCGAATAGAC	C	T	40	PASS	NA	GT	0	0	0	0	1
S45	395370	TTCTCCTGTT.GTTGCCTCTA	G	A	40	PASS	NA	GT	0	0	0	0	1
S45	395728	ATATGCTCCC.CAAGAGTGAT	C	T	40	PASS	NA	GT	0	0	0	0	1
S45	396353	GCTGAAGAAG.ATTTCCTCCC	A	G	40	PASS	NA	GT	0	0	0	0	1
S45	396466	ATCGTCTCTA.TCAATGAAGG	T	C	40	PASS	NA	GT	0	0	0	0	1
S45	396641	TAACTCGGAA.CGCAGCTCCT	C	T	40	PASS	NA	GT	0	0	0	0	1
S45	396653	CAGCTCCTTT.GGACTCCGTT	G	A	40	PASS	NA	GT	0	0	0	0	1
S45	396679	TATGTTGTTC.CAGATAAGTT	C	T	40	PASS	NA	GT	0	0	0	0	1
S45	397558	GATAGTTCAA.CAGGGACCTT	C	T	40	PASS	NA	GT	0	0	0	0	1
S45	397847	AAAAAAAATA.AGGGGTGACA	A	G	40	PASS	NA	GT	0	0	0	0	1
S45	397908	CTTCTCACAG.AGATGAGGGG	A	G	40	PASS	NA	GT	0	0	0	0	1
S45	403055	CTAAAAAGGA.AAGGGGGGTA	A	G	40	PASS	NA	GT	0	0	0	0	1
S45	403057	AAAAAGGAAA.GGGGGGTAGC	G	T	40	PASS	NA	GT	0	0	0	0	1
S45	403104	TTTTCTATTC.AGTTTTATCT	A	T	40	PASS	NA	GT	0	0	0	0	1
S45	404063	TGATTATTGC.CCGTACTATT	C	T	40	PASS	NA	GT	0	0	0	0	1
S45	404298	CCCAGAACTG.CACCAAGAAT	C	T	40	PASS	NA	GT	0	0	0	0	1
S45	404313	AGAATACCTT.AAACTGTTCA	A	G	40	PASS	NA	GT	0	0	0	0	1
S45	404423	TCATCCAAGT.ATTAGCAGAG	A	G	40	PASS	NA	GT	0	0	0	0	1
S45	404669	TTCGATTGGC.AGCGTTAGCT	A	T	40	PASS	NA	GT	0	0	0	0	1
S45	405242	TTGGAATGTC.AGGCGCTCCA	A	G	40	PASS	NA	GT	0	0	0	0	1
S45	405256	GCTCCACATG.CAGTTGCCGA	C	A	40	PASS	NA	GT	0	0	0	0	1
S45	405289	ACTGTGGATG.ACATTGTTCA	A	G	40	PASS	NA	GT	0	0	0	0	1
S45	405299	ACATTGTTCA.GAGGATTTTG	G	A	40	PASS	NA	GT	0	0	0	0	1
S45	405905	CAGCTAACGC.GTTGGGAAGA	G	A	40	PASS	NA	GT	0	0	0	0	1
S45	406750	TTTACACTCT.CATTCTTTAC	C	T	40	PASS	NA	GT	0	0	0	0	1
S45	407333	TGGTTATCGC.CGCAGTAGAA	C	T	40	PASS	NA	GT	0	0	0	0	1
S45	407822	CGTCATGGTT.ACCTGGAACT	A	C	40	PASS	NA	GT	0	0	0	0	1
S45	408675	TCGCAATACT.TTGTTCTAAG	T	G	40	PASS	NA	GT	0	0	0	0	1
S45	408687	GTTCTAAGCG.TAGCTTTCGT	T	C	40	PASS	NA	GT	0	0	0	0	1
S45	409620	GATAACCGCG.CCCTTTGAGA	C	T	40	PASS	NA	GT	0	0	0	0	1
S45	410094	CTAGAGGAAA.AAAAGAGATC	A	G	40	PASS	NA	GT	0	0	0	0	1
S45	410154	GCGGAGCCAG.GGGATCTACT	G	A	40	PASS	NA	GT	0	0	0	0	1
S45	410794	GAAGAGTTTA.CTGTTGGAGA	C	T	40	PASS	NA	GT	0	0	0	0	1
S45	410982	TTGAGTTGCC.GGTGGTTTTT	G	A	40	PASS	NA	GT	0	0	0	0	1
S45	411573	TTTTTGCAAT.CTCCTATTTA	C	T	40	PASS	NA	GT	0	0	0	0	1
S45	411844	GTCATTTTTT.CTATTTTTTT	C	T	40	PASS	NA	GT	0	1	0	0	0
S45	415208	GGCTTATTCC.TTTGCTGTGT	T	G	40	PASS	NA	GT	0	0	0	0	1
S45	415472	TTGGAATGCT.TCTATTGATT	T	C	40	PASS	NA	GT	0	0	0	0	1
S45	417207	GGGTTAAATG.GAGACGGAAT	G	A	40	PASS	NA	GT	0	0	0	0	1
S45	417960	GAGCTTGCGC.AGTCGATTAG	A	T	40	PASS	NA	GT	0	0	0	0	1
S45	418034	TTTAGAGCAG.TGTATTCGTG	T	C	40	PASS	NA	GT	0	0	0	0	1
S45	418657	AAGTGCATGA.TGCTCTGGAG	T	C	40	PASS	NA	GT	0	0	0	0	1
S45	418865	CGGAAAGCCT.GGTGCGCAGA	G	A	40	PASS	NA	GT	0	0	0	0	1
S45	419354	AAATCTTCAG.TAGAGGATGC	T	C	40	PASS	NA	GT	0	0	0	0	1
S45	420237	ATACGGAATA.GGCAATTGCT	G	A	40	PASS	NA	GT	0	0	0	0	1
S45	421991	AAATTTATTA.TTAACACCTG	T	C	40	PASS	NA	GT	0	0	0	0	1
S45	422874	TGGGATGCAC.ACCACCTTGC	A	G	40	PASS	NA	GT	0	0	0	0	1
S45	424183	GGCTAAGTCA.GTGTTGGGAT	G	A	40	PASS	NA	GT	0	0	0	0	1
S45	425202	GAATTCCTAT.GAGGATATTA	G	A	40	PASS	NA	GT	0	0	0	0	1
S45	425259	TTAAGGGTAG.TTAATCTCGC	T	G	40	PASS	NA	GT	0	0	0	0	1
S45	425973	CGAGACGAGT.CGATCCTTTT	C	T	40	PASS	NA	GT	0	0	0	0	1
S45	427205	TTGAAGAGAC.CGGTCTAGGA	C	T	40	PASS	NA	GT	0	0	0	0	1
S45	428003	AAGGACAAAA.ATTAGAAAAT	A	G	40	PASS	NA	GT	0	0	0	0	1
S45	428884	CAGCACACGG.TGTATTTTTA	T	C	40	PASS	NA	GT	0	0	0	0	1
S45	429109	CCTCAGATTG.CGACATTTTG	C	T	40	PASS	NA	GT	0	0	0	0	1
S45	429247	CGTCTCGAGG.TATCCTGTAT	T	G	40	PASS	NA	GT	0	0	0	0	1
S45	429541	TTCCAAGATG.GTGCTGTGCA	G	A	40	PASS	NA	GT	0	0	0	0	1
S45	429615	GGTTAGAAAA.AGTGAGAGGA	A	G	40	PASS	NA	GT	0	0	0	0	1
S45	429951	TGAGCCCTTC.ACCTTTCGCT	A	G	40	PASS	NA	GT	0	0	0	0	1
S45	430182	TCGGATCCAG.TTGTTTGGCA	T	C	40	PASS	NA	GT	0	0	0	0	1
S45	431167	AGATTATCCA.GAAATGGTAA	G	A	40	PASS	NA	GT	0	0	0	0	1
S45	431209	TCTGCTTATG.CTATTTTGCA	C	T	40	PASS	NA	GT	0	0	0	0	1
S45	431763	CAGCGGGGGC.TTACATTGCC	T	G	40	PASS	NA	GT	0	0	0	0	1
S45	431791	TACGTTACTT.TCTGGGAAGA	T	G	40	PASS	NA	GT	0	0	0	0	1
S45	432065	TTTGATAAAG.CCCCTGAAGA	C	A	40	PASS	NA	GT	0	0	0	0	1
S45	432126	CTAAAGGAGT.TCCTCTTACT	T	G	40	PASS	NA	GT	0	0	0	0	1
S45	432960	GATTATGTCT.GTTTACTACA	G	A	40	PASS	NA	GT	0	0	0	0	1
S45	433057	CCATCAAGTA.GACGCCATCC	G	A	40	PASS	NA	GT	0	0	0	0	1
S45	433058	CATCAAGTAG.ACGCCATCCC	A	G	40	PASS	NA	GT	0	0	0	0	1
S45	433089	CAGGGAAGCC.AGATTATTGC	A	G	40	PASS	NA	GT	0	0	0	0	1
S45	433107	GCTCGTTAAA.TGCTTTAGCA	T	C	40	PASS	NA	GT	0	0	0	0	1
S45	433245	GTTTAGAGAG.TTTGTCAGAG	T	C	40	PASS	NA	GT	0	0	0	0	1
S45	433548	ACCAGAGTTT.TCATCATAAT	T	C	40	PASS	NA	GT	0	0	0	0	1
S45	434128	GGGGAGGTCG.AAATTTCTTG	A	C	40	PASS	NA	GT	0	0	0	0	1
S45	434129	GGGAGGTCGA.AATTTCTTGC	A	G	40	PASS	NA	GT	0	0	0	0	1
S45	434182	TAATACCGAA.GAGGAAGTGG	G	A	40	PASS	NA	GT	0	0	0	0	1
S45	434391	AATGGCCACA.AGGAGATACG	A	C	40	PASS	NA	GT	0	0	0	0	1
S45	434424	CTTGGGGGTC.CAGATTTTGC	C	T	40	PASS	NA	GT	0	0	0	0	1
S45	435038	AGATGACATA.GGAGAATTTG	G	A	40	PASS	NA	GT	0	0	0	0	1
S45	435956	CTAAAGTCTT.ATTAGAGGAA	A	G	40	PASS	NA	GT	0	0	0	0	1
S45	436606	TATACCCGAT.TCTTGGTAAG	T	C	40	PASS	NA	GT	0	0	0	0	1
S45	437068	CCAGTGTAGA.CGTGGCTGGG	C	T	40	PASS	NA	GT	0	0	0	0	1
S45	437150	TCGACTAAGT.GCCCAGGTTG	G	A	40	PASS	NA	GT	0	0	0	0	1
S45	437312	ATTGGGGAGC.TTGCTTATTT	T	C	40	PASS	NA	GT	0	0	0	0	1
S45	437391	AAAATAGGCA.AGATTGCAGA	A	C	40	PASS	NA	GT	0	0	0	0	1
S45	437420	TCATTGGATG.CCTTATAGAG	C	T	40	PASS	NA	GT	0	0	0	0	1
S45	437426	GATGCCTTAT.AGAGAGGCTC	A	C	40	PASS	NA	GT	0	0	0	0	1
S45	437912	TGTAGCATGG.GTCTACTTGG	G	A	40	PASS	NA	GT	0	0	0	0	1
S45	438285	GTTTAATCGA.GCATTTTCTC	G	T	40	PASS	NA	GT	0	0	0	0	1
S45	438404	TTTTTACGCA.CTCGGGAGAG	C	T	40	PASS	NA	GT	0	0	0	0	1
S45	439175	TTGTTTGTGA.CAAGCTTATT	C	T	40	PASS	NA	GT	0	0	0	0	1
S45	440114	GATAACGCAC.TTCTGCCCCT	T	C	40	PASS	NA	GT	0	0	0	0	1
S45	440447	TCCATAAAAC.GAAATCACAT	G	A	40	PASS	NA	GT	0	0	0	0	1
S45	440574	ATAAACAGAC.TGGTCCTGCC	T	C	40	PASS	NA	GT	0	0	0	0	1
S45	440815	TGATAGACAG.AGTACCCTAG	A	G	40	PASS	NA	GT	0	0	0	0	1
S45	441137	TAAATATTCC.GAAACGAGAA	G	A	40	PASS	NA	GT	0	0	0	0	1
S45	442578	GTACAATCCT.CTTAAAACGA	C	T	40	PASS	NA	GT	0	0	0	0	1
S45	443102	CAAAAAGTGT.GGAAAAGGGT	G	A	40	PASS	NA	GT	0	0	0	0	1
S45	443193	GGGGGCTAGC.GCCTCCTTAG	G	A	40	PASS	NA	GT	0	0	0	0	1
S45	443230	AGATCATTGT.AGAATTTTAT	A	G	40	PASS	NA	GT	0	0	0	0	1
S45	443266	CGAATTCTAC.AGGTTTTTCT	A	G	40	PASS	NA	GT	0	0	0	0	1
S45	443748	GCCTGTTGAC.GGGGCGTCCT	G	A	40	PASS	NA	GT	0	0	0	0	1
S45	444312	TTTTCTTGGT.CGCTAGATAA	C	T	40	PASS	NA	GT	0	0	0	0	1
S45	444840	CCTTGTCTAA.GTAGAAGAGC	G	T	40	PASS	NA	GT	0	0	0	0	1
S45	446260	TTAAGGGTTT.AGCTTGCTCA	A	G	40	PASS	NA	GT	0	0	0	0	1
S45	447102	TTTTTGATTA.GATTATTTTC	G	A	40	PASS	NA	GT	0	0	0	0	1
S45	447187	AAAAGGGAAC.ACGCTCGCGA	A	T	40	PASS	NA	GT	0	0	0	0	1
S45	447235	CAAGACGATT.TCGTAAATTT	T	C	40	PASS	NA	GT	0	0	0	0	1
S45	447376	AAAACATGAT.TAGCTGTTGA	T	C	40	PASS	NA	GT	0	0	0	0	1
S45	447472	GAGGGAATCC.CGCAAGCTTG	C	T	40	PASS	NA	GT	0	0	0	0	1
S45	448072	CAGGGTGCAT.GCCTTTGGTA	G	A	40	PASS	NA	GT	0	0	0	0	1
S45	448089	GTAATGGATA.GAGCATCGCT	G	A	40	PASS	NA	GT	0	0	0	0	1
S45	448670	TGGGAGGGAG.TAGTTTTGCA	T	C	40	PASS	NA	GT	0	0	0	0	1
S45	450915	CTAAAGAACG.TAGGGTGATT	T	C	40	PASS	NA	GT	0	0	0	0	1
S45	451492	TGATCATGGG.GCTACTTCAG	G	T	40	PASS	NA	GT	0	0	0	0	1
S45	452182	CGCGCTCTTC.TTCTGTCTCT	T	C	40	PASS	NA	GT	0	0	0	0	1
S45	452709	CAGATTTTGT.AGTTCTTGCT	A	G	40	PASS	NA	GT	0	0	0	0	1
S45	453270	TTTTTTTCAG.TCGATTGTGT	T	C	40	PASS	NA	GT	0	0	0	0	1
S45	453288	GTGTGGCTGC.AATGGTTTCT	A	G	40	PASS	NA	GT	0	0	0	0	1
S45	453396	AAGCAATAAT.TTCTTTGGCA	T	G	40	PASS	NA	GT	0	0	0	0	1
S45	453422	AGAGAGGATA.GGATGGTTTT	G	A	40	PASS	NA	GT	0	0	0	0	1
S45	453423	GAGAGGATAG.GATGGTTTTT	G	A	40	PASS	NA	GT	0	0	0	0	1
S45	453426	AGGATAGGAT.GGTTTTTAAT	G	A	40	PASS	NA	GT	0	0	0	0	1
S45	453487	AGGCGACCAC.ACCGTGTTGG	A	T	40	PASS	NA	GT	0	0	0	0	1
S45	453490	CGACCACACC.GTGTTGGGAA	G	A	40	PASS	NA	GT	0	0	0	0	1
S45	453492	ACCACACCGT.GTTGGGAAGA	G	A	40	PASS	NA	GT	0	0	0	0	1
S45	453715	TGAGATGTTG.GAACCTAGGG	G	A	40	PASS	NA	GT	0	0	0	0	1
S45	453810	CCATAACTCC.CTGTAATTCG	C	T	40	PASS	NA	GT	0	0	0	0	1
S45	454089	TTTCATTCCC.CTCAATAATG	C	T	40	PASS	NA	GT	0	0	0	0	1
S45	454167	AGTTTTGAAT.TGGGAAATAA	T	A	40	PASS	NA	GT	0	0	0	0	1
S45	455613	AGGCTCCAAT.CGTAGGATTT	C	T	40	PASS	NA	GT	0	0	0	0	1
S45	457078	ATTTATTGGC.AGTGGTCTCT	A	C	40	PASS	NA	GT	0	0	0	0	1
S45	457087	CAGTGGTCTC.TAAATCTGAG	T	C	40	PASS	NA	GT	0	0	0	0	1
S45	458520	TTATTTTTTT.TGTAAAAATA	T	A	40	PASS	NA	GT	0	0	0	0	1
S45	458521	TATTTTTTTT.GTAAAAATAA	G	T	40	PASS	NA	GT	0	0	0	0	1
S45	458522	ATTTTTTTTG.TAAAAATAAT	T	A	40	PASS	NA	GT	0	0	0	0	1
S45	458556	TATTGAAGTT.AGTTGTTTGG	A	G	40	PASS	NA	GT	0	0	0	0	1
S45	458570	GTTTGGTTGG.CAAGGTTTTT	C	A	40	PASS	NA	GT	0	0	0	0	1
S45	459719	GCTTTTCTGG.CGAGTTTCGC	C	T	40	PASS	NA	GT	0	0	0	0	1
S45	460036	AGTCCTCTGG.CAGAAGGAGT	C	T	40	PASS	NA	GT	0	0	0	0	1
S45	460229	GGCGCTTCTT.GTAGGGTAGC	G	A	40	PASS	NA	GT	0	0	0	0	1
S45	460517	AGAAGCCATT.TCCGAGTTGT	T	G	40	PASS	NA	GT	0	0	0	0	1
S45	460979	TGTTGCCAAA.CCTGGATACG	C	G	40	PASS	NA	GT	0	0	0	0	1
S45	461763	TTGCAGGAGG.AAGTAGTAAT	A	C	40	PASS	NA	GT	0	0	0	0	1
S45	463057	TTTTGATGGG.ATGTTGGTAA	A	G	40	PASS	NA	GT	0	0	0	0	1
S45	463969	AGTAGTAGGG.CAAAATCATA	C	T	40	PASS	NA	GT	0	0	0	0	1
S45	464151	TCTTATTTGT.CTTGTCGTGA	C	T	40	PASS	NA	GT	0	0	0	0	1
S45	464158	TGTCTTGTCG.TGAGTCGGCA	T	C	40	PASS	NA	GT	0	0	0	0	1
S45	464166	CGTGAGTCGG.CACCGTAAAT	C	T	40	PASS	NA	GT	0	0	0	0	1
S45	464170	AGTCGGCACC.GTAAATAAGA	G	A	40	PASS	NA	GT	0	0	0	0	1
S45	465408	AAGGCAAACC.TTTCGAGCTT	T	C	40	PASS	NA	GT	0	0	0	0	1
S45	465417	CTTTCGAGCT.TTTTCTTTTG	T	C	40	PASS	NA	GT	0	0	0	0	1
S45	465430	TCTTTTGGGA.AAGTAAATGG	A	T	40	PASS	NA	GT	0	0	0	0	1
S45	465559	TAGGATCATA.AAACTCATCT	A	G	40	PASS	NA	GT	0	0	0	0	1
S45	465993	TGTTCTTTTT.GAAGTAAAGC	G	T	40	PASS	NA	GT	0	0	0	0	1
S45	466026	TCTTTTTTGC.CAGATAAAAT	C	T	40	PASS	NA	GT	0	0	0	0	1
S45	466052	GAGTGCCTGT.GCCCACCCTT	G	A	40	PASS	NA	GT	0	0	0	0	1
S45	467804	CGTCGATGAG.CACGGAAAAA	C	T	40	PASS	NA	GT	0	0	0	0	1
S45	468181	TCAATTGTTT.TGCTAAGCGG	T	C	40	PASS	NA	GT	0	0	0	0	1
S45	468820	TCTTGACTGC.GGTGTCCGGG	G	A	40	PASS	NA	GT	0	0	0	0	1
S45	469799	ATTGTGATTT.CTATAGCGAC	C	T	40	PASS	NA	GT	0	0	0	0	1
S45	469917	AAATTGTTTT.ACTCTTCCGC	A	G	40	PASS	NA	GT	0	0	0	0	1
S45	470371	ATTTGACTGT.CGCGATTTGA	C	T	40	PASS	NA	GT	0	0	0	0	1
S45	470400	AGTTATTGCT.GGAGGGGGAT	G	A	40	PASS	NA	GT	0	0	0	0	1
S45	470463	TTGTCAAAAA.ATTTTTGAAT	A	T	40	PASS	NA	GT	0	0	0	0	1
S45	471125	CCGTTGTCTC.ATTCTGTTCG	A	G	40	PASS	NA	GT	0	0	0	0	1
S45	471291	TGGTGACGCT.TGCCCGTTCC	T	C	40	PASS	NA	GT	0	0	0	0	1
S45	472688	AAAAATTAAA.AGAGGCATCG	A	G	40	PASS	NA	GT	0	0	0	0	1
S45	473020	TCTTTGCTAA.TAACAAAAAA	T	C	40	PASS	NA	GT	0	0	0	0	1
S45	473588	AGCCGAAAAT.GTTTCTCTTT	G	A	40	PASS	NA	GT	0	0	0	0	1
S45	474668	TGCTGGGGAT.GTGATCTTTT	G	T	40	PASS	NA	GT	0	0	0	0	1
S45	475440	AAAGGAAGTT.GTGTTCGGTC	G	A	40	PASS	NA	GT	0	0	0	0	1
S45	475446	AGTTGTGTTC.GGTCTGGAGA	G	A	40	PASS	NA	GT	0	0	0	0	1
S45	476608	CCTATTTTAG.TACGGCCTTA	T	C	40	PASS	NA	GT	0	0	0	0	1
S45	476708	CTTTTAGTCT.CTGAGCAATG	C	T	40	PASS	NA	GT	0	0	0	0	1
S45	477234	GATCCCAAGT.CTTGCTAGCA	C	T	40	PASS	NA	GT	0	0	0	0	1
S45	477481	AAAAACGGAG.CTATCATCTT	C	A	40	PASS	NA	GT	0	0	0	0	1
S45	477769	TTTCGCTAGA.GTTTTTGTTT	G	A	40	PASS	NA	GT	0	0	0	0	1
S45	477918	TGAGCAGGGT.GGCCAGAATG	G	A	40	PASS	NA	GT	0	0	0	0	1
S45	478196	TCCATTTTTT.CCCGATAAAC	C	T	40	PASS	NA	GT	0	0	0	0	1
S45	478442	TTAAAAAAAG.AAACGTTACA	A	G	40	PASS	NA	GT	0	0	0	0	1
S45	478474	TTGATTTTAA.ACAGTAAGTT	A	G	40	PASS	NA	GT	0	0	0	0	1
S45	479103	GAGATGCTAC.AGGGAGGTAT	A	G	40	PASS	NA	GT	0	0	0	0	1
S45	479863	TGGGCGGATT.CTGTTAAGAT	C	T	40	PASS	NA	GT	0	0	0	0	1
S45	480716	AAGAAGTGCG.CTACATAGAT	C	G	40	PASS	NA	GT	0	0	0	0	1
S45	481997	GAGTATTAGC.TGTCCCCGTT	T	A	40	PASS	NA	GT	0	0	0	0	1
S45	482739	TGCTTTTTAT.ATTGCTGGGG	A	G	40	PASS	NA	GT	0	0	0	0	1
S45	483201	AGGGATTCCG.GACTGGGCAA	G	A	40	PASS	NA	GT	0	0	0	0	1
S45	483225	AGGATTTACT.AGTCAGCGTC	A	C	40	PASS	NA	GT	0	0	0	0	1
S45	484348	CAACTTTCCA.GTAATTTGTC	G	A	40	PASS	NA	GT	0	0	0	0	1
S45	484984	GGTAATTTAG.TAATAATCTC	T	C	40	PASS	NA	GT	0	0	0	0	1
S45	485863	TCAACCCACT.TGTGCTGACT	T	C	40	PASS	NA	GT	0	0	0	0	1
S45	486076	CAATGAGTAC.TTTGGATATT	T	C	40	PASS	NA	GT	0	0	0	0	1
S45	486353	TCTCAAGGCA.GGAATTCCTT	G	A	40	PASS	NA	GT	0	0	0	0	1
S45	487201	TTCAGGAAAC.GGTGGAGATG	G	A	40	PASS	NA	GT	0	0	0	0	1
S45	487242	TAAGAGAAGC.AGGGGTTATC	A	G	40	PASS	NA	GT	0	0	0	0	1
S45	487302	CCGTTCTAAA.CCCTCGTTAG	C	T	40	PASS	NA	GT	0	0	0	0	1
S45	487917	CTCTACACGA.CGGACAAAAA	C	T	40	PASS	NA	GT	0	0	0	0	1
S45	488262	GCGGGGGGTA.TATTGGCATT	T	C	40	PASS	NA	GT	0	0	0	0	1
S45	488388	CCGAACTTGC.TGCTTGTTAC	T	C	40	PASS	NA	GT	0	0	0	0	1
S45	490122	TATGCAAGCA.AGCCGATATG	A	G	40	PASS	NA	GT	0	0	0	0	1
S45	491479	CTCTCGAGGT.CTTGTAATTC	C	T	40	PASS	NA	GT	0	0	0	0	1
S45	491499	CTGCACGAGG.AGCCTATAAT	A	C	40	PASS	NA	GT	0	0	0	0	1
S45	491572	TCTCTCTGTT.ACTGCAGAGG	A	G	40	PASS	NA	GT	0	0	0	0	1
S45	492615	GAATTTTAAT.ATGGTCTTTA	A	G	40	PASS	NA	GT	0	0	0	0	1
S45	492899	GGGTTTCTCG.TTCTAGCTTT	T	C	40	PASS	NA	GT	0	0	0	0	1
S45	494893	ATGATCACAC.GCCCTTGCCA	G	A	40	PASS	NA	GT	0	0	0	0	1
S45	495203	TGCGACGGAG.AGGATTGAGG	A	C	40	PASS	NA	GT	0	0	0	0	1
S45	495208	CGGAGAGGAT.TGAGGGCGTG	T	C	40	PASS	NA	GT	0	0	0	0	1
S45	495290	AGAACGTTGT.GCTCAACAAG	G	A	40	PASS	NA	GT	0	0	0	0	1
S45	496064	TCTACTCTCT.CAGTTCCGGT	C	A	40	PASS	NA	GT	0	0	0	0	1
S45	497986	GAAGCGAGTT.GATCTAAATA	G	A	40	PASS	NA	GT	0	0	0	0	1
S45	498315	AGGCTGTTCA.TACGCATACA	T	C	40	PASS	NA	GT	0	0	0	0	1
S45	498633	ATGAGACGGT.CCATTTGAAT	C	T	40	PASS	NA	GT	0	0	0	0	1
S45	499050	GTTAATCATC.CTCTAAAAAT	C	T	40	PASS	NA	GT	0	0	0	0	1
S45	499122	TGTATTTTTC.CCATAATATT	C	T	40	PASS	NA	GT	0	0	0	0	1
S45	499673	TTTCAAGATG.TTTTTGTTCA	T	C	40	PASS	NA	GT	0	0	0	0	1
S45	501037	AGCGTAAATT.CCCCATATAA	C	T	40	PASS	NA	GT	0	0	0	0	1
S45	502165	CTTTGCACCC.CACAATGCCG	C	T	40	PASS	NA	GT	0	0	0	0	1
S45	503527	TTCATGGTCT.ATCCTATAGC	A	G	40	PASS	NA	GT	0	0	0	0	1
S45	503932	TGATTTTAGC.CAAAGAAGAA	C	T	40	PASS	NA	GT	0	0	0	0	1
S45	504231	GAGTTAGCGA.GAAATAAACC	G	A	40	PASS	NA	GT	0	0	0	0	1
S45	504393	TTTTACCATA.CTTTCTTCGA	C	T	40	PASS	NA	GT	0	0	0	0	1
S45	504487	GCGAATGCCA.AGGAGCCGGG	A	G	40	PASS	NA	GT	0	0	0	0	1
S45	504565	CGAATGTCTT.GCGCAAGGCA	G	A	40	PASS	NA	GT	0	0	0	0	1
S45	504803	CGCTTTCTTT.GAAAAGACCT	G	T	40	PASS	NA	GT	0	0	0	0	1
S45	504847	TATTCCAAAA.AGTTTTTTTT	A	G	40	PASS	NA	GT	0	0	0	0	1
S45	504909	TGATCGTTTT.GTTTTATCAA	G	A	40	PASS	NA	GT	0	0	0	0	1
S45	504916	TTTGTTTTAT.CAATAAATTC	C	A	40	PASS	NA	GT	0	0	0	0	1
S45	505750	CTCGTTATGA.GGCTACGGCG	G	A	40	PASS	NA	GT	0	0	0	0	1
S45	505942	TTGAAGAAGC.AATTAATTAC	A	C	40	PASS	NA	GT	0	0	0	0	1
S45	505979	ATCGAAGCTT.ATTCAAGAAG	A	C	40	PASS	NA	GT	0	0	0	0	1
S45	506494	TGGTGCAACA.AGAGTTTCTT	A	G	40	PASS	NA	GT	0	0	0	0	1
S45	506815	TGAAACTTAT.GGTAGCAAAA	G	A	40	PASS	NA	GT	0	0	0	0	1
S45	508834	ACACAGAATC.TCAGAGGCTA	T	C	40	PASS	NA	GT	0	0	0	0	1
S45	511136	TAGAATTTCT.GTATCGTTGG	G	A	40	PASS	NA	GT	0	0	0	0	1
S45	511768	GGATTCTTCT.CATAGGGGCT	C	T	40	PASS	NA	GT	0	0	0	0	1
S45	512110	ATGTGTTAGA.CAAGGCTTTG	C	T	40	PASS	NA	GT	0	0	0	0	1
S45	514140	CTTTTTCCGC.AAGTTTTCCG	A	G	40	PASS	NA	GT	0	0	0	0	1
S45	514477	AAAAGCAGCT.TTCACGTTCA	T	C	40	PASS	NA	GT	0	0	0	0	1
S45	514758	CCTCTAAAAC.CTGCTCTTCC	C	T	40	PASS	NA	GT	0	0	0	0	1
S45	514899	CAAGACCTAC.GCGTACTCCT	G	A	40	PASS	NA	GT	0	0	0	0	1
S45	515827	AAAATGCTCG.TGAATTCTTA	T	A	40	PASS	NA	GT	0	0	0	0	1
S45	515990	ATGTGATTAT.CGCTAGAGGG	C	T	40	PASS	NA	GT	0	0	0	0	1
S45	516567	ATCAAGAAGT.CTCTAAGAAG	C	T	40	PASS	NA	GT	0	0	0	0	1
S45	517706	ACAAGGGAAT.ATTAATAAGC	A	G	40	PASS	NA	GT	0	0	0	0	1
S45	517925	GTATGATTGC.GCTACTCATT	G	A	40	PASS	NA	GT	0	0	0	0	1
S45	518158	GCAAATAGGC.AGAGTTTTGA	A	G	40	PASS	NA	GT	0	0	0	0	1
S45	518314	GATAAATGTA.GTACACGGTA	G	A	40	PASS	NA	GT	0	0	0	0	1
S45	518400	GTGCCTGTAA.CAGGTGGGGT	C	T	40	PASS	NA	GT	0	0	0	0	1
S45	518640	CCTAGCTGTT.ACTAATTGGT	A	G	40	PASS	NA	GT	0	0	1	1	0
S45	521020	GATCAGGTTC.TAGTATAGAG	T	C	40	PASS	NA	GT	0	0	0	0	1
S45	521191	GAATGTCATT.GGGGATTCCA	G	T	40	PASS	NA	GT	0	0	0	0	1
S45	522631	CACAAGCCGG.CGTCTGCAAG	C	T	40	PASS	NA	GT	0	0	0	0	1
S45	524959	AAGAGTTGAT.GCCTACAGAA	G	C	40	PASS	NA	GT	0	0	0	0	1
S45	525032	TTTACAGTGT.CTAGATGCCA	C	T	40	PASS	NA	GT	0	0	0	0	1
S45	525289	CTATGCATAT.AGCAGCTGTG	A	G	40	PASS	NA	GT	0	0	0	0	1
S45	525505	TAACGCATCT.CTATGAGCTT	C	T	40	PASS	NA	GT	0	0	0	0	1
S45	525700	TGGCTTGCTC.TTTGATCAAA	T	G	40	PASS	NA	GT	0	0	0	0	1
S45	526597	ATATTTTGGG.CGGTTTTTCG	C	T	40	PASS	NA	GT	0	0	0	0	1
S45	527161	CCTGACCAAT.TAACTGACAA	T	C	40	PASS	NA	GT	0	0	0	0	1
S45	528882	CTGTGTCTCT.TGCTATGGGA	T	C	40	PASS	NA	GT	0	0	0	0	1
S45	528978	TGGCGCAAGT.TATCTTCTTT	T	C	40	PASS	NA	GT	0	0	0	0	1
S45	529518	GGGGGGTCCC.ACCTTTTATG	A	G	40	PASS	NA	GT	0	0	0	0	1
S45	531679	ATAATGACAG.GGCTCTTGTT	G	A	40	PASS	NA	GT	0	0	0	0	1
S45	532947	TGAAGAGGAT.CTTTTCGTAG	C	T	40	PASS	NA	GT	0	0	0	0	1
S45	533357	CTCCTCCAAC.TTCCCCGATC	T	C	40	PASS	NA	GT	0	0	0	0	1
S45	533826	CGAAGCTTCT.GTTTGAGCCT	G	A	40	PASS	NA	GT	0	0	0	0	1
S45	533828	AAGCTTCTGT.TTGAGCCTTT	T	A	40	PASS	NA	GT	0	0	0	0	1
S45	533836	GTTTGAGCCT.TTGTTTCAAA	T	C	40	PASS	NA	GT	0	0	0	0	1
S45	534351	CTCTAAATTT.ATAATAACCG	A	G	40	PASS	NA	GT	0	0	0	0	1
S45	534364	ATAACCGATA.GGCAAAGATC	G	T	40	PASS	NA	GT	0	0	0	0	1
S45	534373	AGGCAAAGAT.CAGAGCAAGC	C	T	40	PASS	NA	GT	0	0	0	0	1
S45	534384	AGAGCAAGCG.CGCAATAATG	C	A	40	PASS	NA	GT	0	0	0	0	1
S45	534396	CAATAATGCT.CCCTGTTGAG	C	T	40	PASS	NA	GT	0	0	0	0	1
S45	534453	CGTTTCACAA.GCGGTCTCTT	G	A	40	PASS	NA	GT	0	0	0	0	1
S45	534641	GGAGTTGTTC.TGCTCGTAAT	T	C	40	PASS	NA	GT	0	0	0	0	1
S45	535373	CTTTTTGCTG.TGGATGAGGA	T	A	40	PASS	NA	GT	0	0	0	0	1
S45	535698	GAAAGTCTGT.ACCAGAGGGT	A	G	40	PASS	NA	GT	0	0	0	0	1
S45	535701	AGTCTGTACC.AGAGGGTGTA	A	T	40	PASS	NA	GT	0	0	0	0	1
S45	535726	GCTGGCAGCT.CGCGAAGAGA	C	T	40	PASS	NA	GT	0	0	0	0	1
S45	535872	TAACTTAGCA.CGAAAAACAG	C	T	40	PASS	NA	GT	0	0	0	0	1
S45	537169	AACGAGAAGC.TGCGTTATAT	T	A	40	PASS	NA	GT	0	0	0	0	1
S45	537171	CGAGAAGCTG.CGTTATATGC	C	A	40	PASS	NA	GT	0	0	0	0	1
S45	537254	CTTGGATTTT.GTTTTGGTCC	G	T	40	PASS	NA	GT	0	0	0	0	1
S45	537551	CACTCCGCGC.ACGGGATTGG	A	T	40	PASS	NA	GT	0	0	0	0	1
S45	537632	CCCTTGATGG.GAGAGAGTGG	G	A	40	PASS	NA	GT	0	0	0	0	1
S45	537826	GGAAGATCAG.GCTGTGTTGA	G	A	40	PASS	NA	GT	0	0	0	0	1
S45	537838	TGTGTTGAGA.CACTGGAGAG	C	A	40	PASS	NA	GT	0	0	0	0	1
S45	537993	AGGACTTGGG.ATACATTCCC	A	G	40	PASS	NA	GT	0	0	0	0	1
S45	538006	CATTCCCTAG.TTCTCCCTTT	T	G	40	PASS	NA	GT	0	0	0	0	1
S45	538797	AGCTCGACAG.AGGATGCGGA	A	G	40	PASS	NA	GT	0	0	0	0	1
S45	538826	TAAGAAAAAA.ACTCCTGATA	A	G	40	PASS	NA	GT	0	0	0	0	1
S45	538827	AAGAAAAAAA.CTCCTGATAA	C	T	40	PASS	NA	GT	0	0	0	0	1
S45	539502	GGATCAACTT.AGCATCTTTT	A	G	40	PASS	NA	GT	0	0	0	0	1
S45	540075	TTCCTATTCC.CGGGTCGACT	C	A	40	PASS	NA	GT	0	0	0	0	1
S45	540393	AGGAGATTCT.TCCTTTTGTA	T	G	40	PASS	NA	GT	0	0	0	0	1
S45	541629	ATTTTTTGGT.GCTCCTCCGC	G	C	40	PASS	NA	GT	0	0	0	0	1
S45	542033	ATTCTTTTGC.AATGAGTAGT	A	G	40	PASS	NA	GT	0	0	0	0	1
S45	542042	CAATGAGTAG.TTTTGATGGC	T	C	40	PASS	NA	GT	0	0	0	0	1
S45	542080	ACAAGGAATC.TCAGTCCCTT	T	C	40	PASS	NA	GT	0	0	0	0	1
S45	542099	TGCATCCTCA.CTGGCATACC	C	T	40	PASS	NA	GT	0	0	0	0	1
S45	543062	GAGGATCAGG.AAAAGGCTTT	A	T	40	PASS	NA	GT	0	0	0	0	1
S45	543319	CTTTGCGAGA.TATCTTGGGA	T	C	40	PASS	NA	GT	0	0	0	0	1
S45	543351	AAGAGAGAAC.TCTGGGTTTT	T	C	40	PASS	NA	GT	0	0	0	0	1
S45	543353	GAGAGAACTC.TGGGTTTTCC	T	A	40	PASS	NA	GT	0	0	0	0	1
S45	543622	TCGACAAGGA.CAAGTATCCA	C	T	40	PASS	NA	GT	0	0	0	0	1
S45	544195	CAAGGATTTT.CTGGAGAGGA	C	T	40	PASS	NA	GT	0	0	0	0	1
S45	544287	CATTATAGAG.GAAGAGATAG	G	A	40	PASS	NA	GT	0	0	0	0	1
S45	544455	TTTGGCTAGC.GTCTTCACAT	G	T	40	PASS	NA	GT	0	0	0	0	1
S45	544941	CCTCTAAACA.AGAAATCGGG	A	G	40	PASS	NA	GT	0	0	0	0	1
S45	545306	ATGGTGATAG.TAGTTTTTTC	T	C	40	PASS	NA	GT	0	0	0	0	1
S45	545441	GCGACTTTGT.GTACAGAACA	G	T	40	PASS	NA	GT	0	0	0	0	1
S45	545518	TTTTGTGGTT.TGGGAGGTAG	T	G	40	PASS	NA	GT	0	0	0	0	1
S45	545668	TAGGCCAGGA.TAGGTTTGTG	T	G	40	PASS	NA	GT	0	0	0	0	1
S45	545768	TTCAGAATCC.TGGTCCTAGG	T	C	40	PASS	NA	GT	0	0	0	0	1
S45	545773	AATCCTGGTC.CTAGGATCTT	C	T	40	PASS	NA	GT	0	0	0	0	1
S45	546447	AAAGGTCCTG.TCCGTGTTTT	T	G	40	PASS	NA	GT	0	0	0	0	1
S45	546453	CCTGTCCGTG.TTTTTGAAAA	T	G	40	PASS	NA	GT	0	0	0	0	1
S45	546582	AAGAGACAAG.AATCAGTAGA	A	G	40	PASS	NA	GT	0	0	0	0	1
S45	546588	CAAGAATCAG.TAGAAGGGCA	T	C	40	PASS	NA	GT	0	0	0	0	1
S45	546598	TAGAAGGGCA.GCGATCACCC	G	A	40	PASS	NA	GT	0	0	0	0	1
S45	546621	TAATTTTCCC.CAATGTTCCG	C	T	40	PASS	NA	GT	0	0	0	0	1
S45	546691	CTGGGAGTAA.GGAGAGCTTG	G	A	40	PASS	NA	GT	0	0	0	0	1
S45	547184	CAACAAAGAC.CGCTCCTCCT	C	T	40	PASS	NA	GT	0	0	0	0	1
S45	547578	TTGTCCAGAG.CTATTCTTTA	C	G	40	PASS	NA	GT	0	0	0	0	1
S45	547704	AGTTCGATGG.TATCGATTGG	T	A	40	PASS	NA	GT	0	0	0	0	1
S45	547820	GGACATTGAC.CCCGGAAAAA	C	A	40	PASS	NA	GT	0	0	0	0	1
S45	547822	ACATTGACCC.CGGAAAAATC	C	T	40	PASS	NA	GT	0	0	0	0	1
S45	547897	TGAGAAGATA.GGGCATGGGA	G	A	40	PASS	NA	GT	0	0	0	0	1
S45	547902	AGATAGGGCA.TGGGAGAGGT	T	C	40	PASS	NA	GT	0	0	0	0	1
S45	547959	TAGTGATAGC.TTGGCTCCAT	T	G	40	PASS	NA	GT	0	0	0	0	1
S45	548013	TGTTGTGCTG.TTATTTTGAG	T	C	40	PASS	NA	GT	0	0	0	0	1
S45	548026	TTTTGAGAAG.AGCTTGTAGG	A	T	40	PASS	NA	GT	0	0	0	0	1
S45	548102	ATCCAATATG.ATTTAGTGTG	A	C	40	PASS	NA	GT	0	0	0	0	1
S45	548264	TAAGCGTGGC.AGGCGTTTTC	A	T	40	PASS	NA	GT	0	0	0	0	1
S45	548297	TGGGAGAGAA.ATCTGCAGAA	A	G	40	PASS	NA	GT	0	0	0	0	1
S45	548511	GCTGGTTCCT.GCTTCATTTG	G	T	40	PASS	NA	GT	0	0	0	0	1
S45	548514	GGTTCCTGCT.TCATTTGTTA	T	G	40	PASS	NA	GT	0	0	0	0	1
S45	549208	ACCCGGTTAA.TAGCCCTAAA	T	C	40	PASS	NA	GT	0	0	0	0	1
S45	549275	CTACAGTAGG.CTGATTGGGA	C	A	40	PASS	NA	GT	0	0	0	0	1
S45	549502	CTAGTAGATA.AACTCCCTAT	A	C	40	PASS	NA	GT	0	0	0	0	1
S45	549528	GGCTGGAACC.AGGGTAGGAA	A	G	40	PASS	NA	GT	0	0	0	0	1
S45	552137	AATAGCTACT.TTATTGTCGG	T	C	40	PASS	NA	GT	0	0	0	0	1
S45	552138	ATAGCTACTT.TATTGTCGGA	T	G	40	PASS	NA	GT	0	0	0	0	1
S45	552141	GCTACTTTAT.TGTCGGAACA	T	G	40	PASS	NA	GT	0	0	0	0	1
S45	552147	TTATTGTCGG.AACAGATAGC	A	C	40	PASS	NA	GT	0	0	0	0	1
S45	552223	AGTCGACATT.TATGGAGTAG	T	C	40	PASS	NA	GT	0	0	0	0	1
S45	552542	TCCGTCAGCT.CGTATAGAAG	C	T	40	PASS	NA	GT	0	0	0	0	1
S45	552754	ATGTTATTCT.CAGTCTGCAG	C	T	40	PASS	NA	GT	0	0	0	0	1
S45	552829	AGAAAAAGTC.GTTTATTGAT	G	A	40	PASS	NA	GT	0	0	0	0	1
S45	553245	AATAGTGCCG.GCTCCGGATT	G	T	40	PASS	NA	GT	0	0	0	0	1
S45	553322	AGCACTGCCT.ACAGCAGGGC	A	C	40	PASS	NA	GT	0	0	0	0	1
S45	553323	GCACTGCCTA.CAGCAGGGCA	C	A	40	PASS	NA	GT	0	0	0	0	1
S45	553492	GAGTAAAAAA.ACTTTGTGTG	A	G	40	PASS	NA	GT	0	0	0	0	1
S45	553659	ACGCCTGGTC.AAGGAGCAAC	A	C	40	PASS	NA	GT	0	0	0	0	1
S45	553664	TGGTCAAGGA.GCAACGACAG	G	A	40	PASS	NA	GT	0	0	0	0	1
S45	553670	AGGAGCAACG.ACAGATTTAT	A	G	40	PASS	NA	GT	0	0	0	0	1
S45	553761	TCGGATGGAC.GGATTTCCTT	G	C	40	PASS	NA	GT	0	0	0	0	1
S45	553929	GGTACTCAGC.AGCAGGGGGG	A	C	40	PASS	NA	GT	0	0	0	0	1
S45	553937	GCAGCAGGGG.GGAACAGCTG	G	T	40	PASS	NA	GT	0	0	0	0	1
S45	553942	AGGGGGGAAC.AGCTGCCTCT	A	T	40	PASS	NA	GT	0	0	0	0	1
S45	553958	CTCTGGAGAG.GTCTCCTTTA	G	A	40	PASS	NA	GT	0	0	0	0	1
S45	554112	ATTTATTTAG.CAGATTCTGG	C	A	40	PASS	NA	GT	0	0	0	0	1
S45	554115	TATTTAGCAG.ATTCTGGAGA	A	C	40	PASS	NA	GT	0	0	0	0	1
S45	554144	ATCTGCTGAT.TATGGGGATA	T	C	40	PASS	NA	GT	0	0	0	0	1
S45	554284	CTAGCGAGGG.ACATCAAATT	A	G	40	PASS	NA	GT	0	0	0	0	1
S45	554455	TTCTCCGAGA.CAAAGCAAAA	C	A	40	PASS	NA	GT	0	0	0	0	1
S45	554484	CGCTCCCTGA.CCCAGACGGG	C	A	40	PASS	NA	GT	0	0	0	0	1
S45	554498	GACGGGAGGG.ATTGTGTATA	A	G	40	PASS	NA	GT	0	0	0	0	1
S45	554583	TCTCTTACCA.ATTTACACTT	A	G	40	PASS	NA	GT	0	0	0	0	1
S45	554663	TCAAACCTCT.GCTCCAGCTG	G	A	40	PASS	NA	GT	0	0	0	0	1
S45	554804	TAAATTACAG.GTGGGTACTC	G	A	40	PASS	NA	GT	0	0	0	0	1
S45	554828	TCCAGCAAAT.GCTCCTGCCG	G	A	40	PASS	NA	GT	0	0	0	0	1
S45	554837	TGCTCCTGCC.GACCTGACTT	G	A	40	PASS	NA	GT	0	0	0	0	1
S45	554845	CCGACCTGAC.TTTAGGGAGC	T	C	40	PASS	NA	GT	0	0	0	0	1
S45	555358	CATTTATGCG.TGCGAGTTAT	T	G	40	PASS	NA	GT	0	0	0	0	1
S45	555654	TGTTCTAGTA.AACACCCGAA	A	G	40	PASS	NA	GT	0	0	0	0	1
S45	555728	AACGAAGACC.TCTCTCCTAT	T	A	40	PASS	NA	GT	0	0	0	0	1
S45	556114	ATATCTATGC.GGGTGCAGAA	G	A	40	PASS	NA	GT	0	0	0	0	1
S45	556138	GTTCGATTAT.CTCCTCTAAT	C	T	40	PASS	NA	GT	0	0	0	0	1
S45	556151	CTCTAATGGG.CAAGATCTTA	C	A	40	PASS	NA	GT	0	0	0	0	1
S45	556153	CTAATGGGCA.AGATCTTACG	A	C	40	PASS	NA	GT	0	0	0	0	1
S45	556241	TATTTCAGCT.GAAGAAAGCG	G	A	40	PASS	NA	GT	0	0	0	0	1
S45	556246	CAGCTGAAGA.AAGCGTTACA	A	C	40	PASS	NA	GT	0	0	0	0	1
S45	556330	CGGGAAAAAC.GGTTAGCATT	G	A	40	PASS	NA	GT	0	0	0	0	1
S45	556657	GGGATGTGTT.ATTCCAAGAT	A	G	40	LCB	NA	GT	0	0	0	0	1
S45	556669	TCCAAGATAA.CGAGGGAGCG	C	T	40	LCB	NA	GT	0	0	0	0	1
S45	557598	CCAAACTATG.CGAATGCGAA	C	T	40	PASS	NA	GT	0	0	0	0	1
S45	557749	CGAATAATAA.TAACAACATT	T	C	40	PASS	NA	GT	0	0	0	0	1
S45	558957	CTGAGCTTTC.TGAGTCCTCT	T	C	40	PASS	NA	GT	0	0	0	0	1
S45	560100	GAAAAATTTC.TGCAGCAGTC	T	C	40	PASS	NA	GT	0	0	0	0	1
S45	560281	AGAGTTTTGT.TTGTAATTAA	T	C	40	PASS	NA	GT	0	0	0	0	1
S45	560616	CTCTTCCGAC.TTATCTAAAG	T	G	40	PASS	NA	GT	0	0	0	0	1
S45	560623	GACTTATCTA.AAGATGAAAA	A	G	40	PASS	NA	GT	0	0	0	0	1
S45	560624	ACTTATCTAA.AGATGAAAAC	A	C	40	PASS	NA	GT	0	0	0	0	1
S45	560640	AAACACTCCT.TTCAATGAGC	T	G	40	PASS	NA	GT	0	0	0	0	1
S45	560661	TCTTGTAGAG.GCCATATCCC	G	A	40	PASS	NA	GT	0	0	0	0	1
S45	560723	ATGCTAAGAT.TCATTATCAG	T	C	40	PASS	NA	GT	0	0	0	0	1
S45	560727	TAAGATTCAT.TATCAGAACA	T	A	40	PASS	NA	GT	0	0	0	0	1
S45	560735	ATTATCAGAA.CACGGGTCGT	C	A	40	PASS	NA	GT	0	0	0	0	1
S45	560737	TATCAGAACA.CGGGTCGTCA	C	A	40	PASS	NA	GT	0	0	0	0	1
S45	560738	ATCAGAACAC.GGGTCGTCAT	G	T	40	PASS	NA	GT	0	0	0	0	1
S45	560739	TCAGAACACG.GGTCGTCATC	G	A	40	PASS	NA	GT	0	0	0	0	1
S45	560741	AGAACACGGG.TCGTCATCGA	T	G	40	PASS	NA	GT	0	0	0	0	1
S45	560744	ACACGGGTCG.TCATCGAGTA	T	A	40	PASS	NA	GT	0	0	0	0	1
S45	560748	GGGTCGTCAT.CGAGTAAGTT	C	A	40	PASS	NA	GT	0	0	0	0	1
S45	560749	GGTCGTCATC.GAGTAAGTTG	G	A	40	PASS	NA	GT	0	0	0	0	1
S45	560767	TGTTGGCAGA.GAATGAAACG	G	A	40	PASS	NA	GT	0	0	0	0	1
S45	560873	ATGGAATATT.GATTGTAGGC	G	A	40	PASS	NA	GT	0	0	0	0	1
S45	560874	TGGAATATTG.ATTGTAGGCC	A	G	40	PASS	NA	GT	0	0	0	0	1
S45	560888	TAGGCCTTGC.GGTACATGAA	G	A	40	PASS	NA	GT	0	0	0	0	1
S45	560894	TTGCGGTACA.TGAATCCGGA	T	G	40	PASS	NA	GT	0	0	0	0	1
S45	560897	CGGTACATGA.ATCCGGAGTG	A	T	40	PASS	NA	GT	0	0	0	0	1
S45	560900	TACATGAATC.CGGAGTGCCA	C	T	40	PASS	NA	GT	0	0	0	0	1
S45	560917	CCATGGGAAA.ACATCCTCGC	A	G	40	PASS	NA	GT	0	0	0	0	1
S45	560918	CATGGGAAAA.CATCCTCGCA	C	T	40	PASS	NA	GT	0	0	0	0	1
S45	560939	GAGAAACACT.TTCTCCAGGA	T	C	40	PASS	NA	GT	0	0	0	0	1
S45	560976	AGAGGCTTTG.GTGAGCAGCA	G	A	40	PASS	NA	GT	0	0	0	0	1
S45	560978	AGGCTTTGGT.GAGCAGCAGC	G	A	40	PASS	NA	GT	0	0	0	0	1
S45	560985	GGTGAGCAGC.AGCGTGAAAT	A	G	40	PASS	NA	GT	0	0	0	0	1
S45	561042	CCCGGGTTAT.AGGGAATCTG	A	G	40	PASS	NA	GT	0	0	0	0	1
S45	561045	GGGTTATAGG.GAATCTGGAG	G	A	40	PASS	NA	GT	0	0	0	0	1
S45	561057	ATCTGGAGGA.GGATTTTCCC	G	A	40	PASS	NA	GT	0	0	0	0	1
S45	561084	GCAGGAAGAA.GTGCTTACTG	G	T	40	PASS	NA	GT	0	0	0	0	1
S45	561092	AAGTGCTTAC.TGCATTCCGA	T	C	40	PASS	NA	GT	0	0	0	0	1
S45	561094	GTGCTTACTG.CATTCCGAGA	C	A	40	PASS	NA	GT	0	0	0	0	1
S45	561127	GGTAATCTCA.TTGACGTTTT	T	C	40	PASS	NA	GT	0	0	0	0	1
S45	561167	AAAGATGTTA.AGAAATGTTT	A	G	40	PASS	NA	GT	0	0	0	0	1
S45	561189	CCCTTTTTTG.CGATAAAAAA	C	T	40	PASS	NA	GT	0	0	0	0	1
S45	561215	GCCTTAGAGA.CGAATCTCTA	C	G	40	PASS	NA	GT	0	0	0	0	1
S45	561241	TTCACCAGGA.CCCAAAGGCA	C	T	40	PASS	NA	GT	0	0	0	0	1
S45	561318	AGCTATGCCC.TCGCAACATA	T	C	40	PASS	NA	GT	0	0	0	0	1
S45	561384	TCGTAAGCCG.AAACATCCAG	A	G	40	PASS	NA	GT	0	0	0	0	1
S45	561396	ACATCCAGGC.TCTCGAATCT	T	C	40	PASS	NA	GT	0	0	0	0	1
S45	561399	TCCAGGCTCT.CGAATCTAAG	C	A	40	PASS	NA	GT	0	0	0	0	1
S45	561603	AGGCTCGAGC.TTCTCCCAAA	T	C	40	PASS	NA	GT	0	0	0	0	1
S45	561611	GCTTCTCCCA.AACTCTCTTC	A	C	40	PASS	NA	GT	0	0	0	0	1
S45	561672	AAATAGAGAA.AGAACTAAAA	A	G	40	PASS	NA	GT	0	0	0	0	1
S45	562743	GATTTGTTTG.AATGCATATG	A	G	40	PASS	NA	GT	0	0	0	0	1
S45	563001	TAGATAAACT.CCCTCCGGAT	C	T	40	PASS	NA	GT	0	0	0	0	1
S45	563655	CATCAGAGGG.GTTTTGCTGT	G	A	40	PASS	NA	GT	0	0	0	0	1
S45	564101	AATTAAAATC.CAGTTTGTTT	C	T	40	PASS	NA	GT	0	0	0	0	1
S45	564130	TTTTTTAATT.ATCGAATTTA	A	C	40	PASS	NA	GT	0	0	0	0	1
S45	564397	AAGGAGAGAA.CACTCCTCGT	C	A	40	PASS	NA	GT	0	0	0	0	1
S45	564411	CCTCGTTCGC.GCAGAGTGTT	G	A	40	PASS	NA	GT	0	0	0	0	1
S45	564692	TGCTTACATG.GCAGAGTATA	G	A	40	PASS	NA	GT	0	0	0	0	1
S45	564776	GGATAAATGG.CAGCAAAGAG	C	A	40	PASS	NA	GT	0	0	0	0	1
S45	564807	CGAGACAAGG.GTGCTGCGAA	G	A	40	PASS	NA	GT	0	0	0	0	1
S45	564937	ATCTTCATGA.TGTCGATACA	T	A	40	PASS	NA	GT	0	0	0	0	1
S45	565164	GAAGTCGACG.AATCCACTGG	A	G	40	PASS	NA	GT	0	0	0	0	1
S45	565316	AGGAGAAGCG.ATTCGCCGAT	A	G	40	PASS	NA	GT	0	0	0	0	1
S45	565322	AGCGATTCGC.CGATGCTTCA	C	A	40	PASS	NA	GT	0	0	0	0	1
S45	565331	CCGATGCTTC.AGTTGCTGCA	A	C	40	PASS	NA	GT	0	0	0	0	1
S45	565342	GTTGCTGCAA.AGGAAAAACG	A	C	40	PASS	NA	GT	0	0	0	0	1
S45	565353	GGAAAAACGG.ATGAATACGA	A	G	40	PASS	NA	GT	0	0	0	0	1
S45	565370	CGAAGTTAAA.AAGGATTTAC	A	G	40	PASS	NA	GT	0	0	0	0	1
S45	565372	AAGTTAAAAA.GGATTTACCT	G	T	40	PASS	NA	GT	0	0	0	0	1
S45	565407	TTAGCCGAAG.CTTTAGCTAA	C	A	40	PASS	NA	GT	0	0	0	0	1
S45	565408	TAGCCGAAGC.TTTAGCTAAA	T	G	40	PASS	NA	GT	0	0	0	0	1
S45	565416	GCTTTAGCTA.AATTTGCTGA	A	G	40	PASS	NA	GT	0	0	0	0	1
S45	565430	TGCTGATGAG.ATAGGCATAG	A	G	40	PASS	NA	GT	0	0	0	0	1
S45	565432	CTGATGAGAT.AGGCATAGAG	A	G	40	PASS	NA	GT	0	0	0	0	1
S45	565458	GAAGACGGCC.ATTACGATAT	A	G	40	PASS	NA	GT	0	0	0	0	1
S45	565463	CGGCCATTAC.GATATTCCCT	G	A	40	PASS	NA	GT	0	0	0	0	1
S45	565474	ATATTCCCTG.GGTAGAACAG	G	T	40	PASS	NA	GT	0	0	0	0	1
S45	565480	CCTGGGTAGA.ACAGTGGAGA	A	C	40	PASS	NA	GT	0	0	0	0	1
S45	565520	AGGAGAAGGG.GCCGAAGCAA	G	T	40	PASS	NA	GT	0	0	0	0	1
S45	565559	TACTTATGAA.TTGATGGATT	T	C	40	PASS	NA	GT	0	0	0	0	1
S45	565560	ACTTATGAAT.TGATGGATTT	T	C	40	PASS	NA	GT	0	0	0	0	1
S45	565607	TATACAGAAT.CAGCATTACC	C	G	40	PASS	NA	GT	0	0	0	0	1
S45	565608	ATACAGAATC.AGCATTACCA	A	G	40	PASS	NA	GT	0	0	0	0	1
S45	565644	GATTATGATA.CACCTCGTAC	C	T	40	PASS	NA	GT	0	0	0	0	1
S45	565656	CCTCGTACTA.CAGATTATGA	C	G	40	PASS	NA	GT	0	0	0	0	1
S45	565725	GAGCTAGAAC.GTATGGACAT	G	A	40	PASS	NA	GT	0	0	0	0	1
S45	568930	TTCGTCCTCG.AGGAAGTAAG	A	G	40	PASS	NA	GT	0	0	0	0	1
S45	569599	TGACAGATGA.TCATGCTTTG	T	C	40	PASS	NA	GT	0	0	0	0	1
S45	570487	TCAATTTGTT.CAATTTTATT	C	T	40	PASS	NA	GT	0	0	0	0	1
S45	570659	GTCCTGCGGC.GGTCCCTGTT	G	A	40	PASS	NA	GT	0	0	0	0	1
S45	570740	CTGCAAGATC.AGAAACCAGA	A	G	40	PASS	NA	GT	0	0	0	0	1
S45	571228	GGGAGGGGGC.AGGCTTGTGT	A	G	40	PASS	NA	GT	0	0	0	0	1
S45	571441	TTTTACGGAA.TAAACTAGAA	T	C	40	PASS	NA	GT	0	0	0	0	1
S45	571960	CCTATATCAG.AGATTCTCGC	A	G	40	PASS	NA	GT	0	0	0	0	1
S45	575042	GGAAAGTTCT.TGATTAGCGT	T	G	40	PASS	NA	GT	0	0	0	0	1
S45	575732	ATAAAAGATT.ATCGTCCCCA	A	G	40	PASS	NA	GT	0	0	0	0	1
S45	576338	TATTTTTTAC.TACATCCAGG	T	C	40	PASS	NA	GT	0	0	0	0	1
S45	576725	ATCCGTGATC.TTTTAAAGAA	T	C	40	PASS	NA	GT	0	0	0	0	1
S45	577263	AGAGACGAAA.CTGATCATTT	C	T	40	PASS	NA	GT	0	0	0	0	1
S45	577777	TGATTACGAA.TTTTCCTCTG	T	C	40	PASS	NA	GT	0	0	0	0	1
S45	577882	GCATCAGATT.ACGAATAACA	A	G	40	PASS	NA	GT	0	0	0	0	1
S45	577981	CCCAGAAAAA.CTTTAGTAAG	C	T	40	PASS	NA	GT	0	0	0	0	1
S45	578144	GAAACTTATC.ATAAGCGAAA	A	G	40	PASS	NA	GT	0	0	0	0	1
S45	578309	AACTACAGAG.TATGCAAGTA	T	A	40	PASS	NA	GT	0	0	0	0	1
S45	578312	TACAGAGTAT.GCAAGTAGTG	G	A	40	PASS	NA	GT	0	0	0	0	1
S45	578365	TATTGGCGAG.AGTGCAATTT	A	G	40	PASS	NA	GT	0	0	0	0	1
S45	578592	TCTCGATTTG.CAGAATATAC	C	T	40	PASS	NA	GT	0	0	0	0	1
S45	578669	ATCAGGGTTT.TTAGGAGTCT	T	C	40	PASS	NA	GT	0	0	0	0	1
S45	578954	ATCGGTAAGC.ACTCATTATT	A	G	40	PASS	NA	GT	0	0	0	0	1
S45	579155	GATCTACTTG.TTCGGAGTTG	T	C	40	PASS	NA	GT	0	0	0	0	1
S45	579540	ACGTCACCTA.ACGTTCATTC	A	T	40	PASS	NA	GT	0	0	0	0	1
S45	579601	TTATCTGTTT.ATTGAGTGTT	A	G	40	PASS	NA	GT	0	0	0	0	1
S45	579886	TGAAGTGTGG.TTCGTGATCA	T	C	40	PASS	NA	GT	0	0	0	0	1
S45	579988	TATGCTGTAT.GTATTTCGAG	G	A	40	PASS	NA	GT	0	0	0	0	1
S45	581123	AGGTGAGCGC.CTCCATCTCT	C	T	40	PASS	NA	GT	0	0	0	0	1
S45	582378	GTATCCCCCC.TTATGTTTCA	T	C	40	PASS	NA	GT	0	0	0	0	1
S45	582588	AGGAGAAAAT.AGGGTCTTTG	A	G	40	PASS	NA	GT	0	0	0	0	1
S45	582745	TGATCTTCCT.ACCGATCTTT	A	G	40	PASS	NA	GT	0	0	0	0	1
S45	582771	AGTTGGCGCA.GGTGTTGCGC	G	A	40	PASS	NA	GT	0	0	0	0	1
S45	583382	TTAAAGGAAA.TCGTGTGCGA	T	C	40	PASS	NA	GT	0	0	0	0	1
S45	583514	GGATGCGGGG.CTATGTATTT	C	T	40	PASS	NA	GT	0	0	0	0	1
[truncated: 2,874 more rows]
